# Supplementary material for: Identifying differential miR and gene consensus patterns in peripheral blood of patients with cardiovascular diseases from literature data
Source: BMC Cardiovasc Disord. 2017 Jun 30;17:173. doi: 10.1186/s12872-017-0609-z (PMC5493858; doi:10.1186/s12872-017-0609-z)
Supplement: Additional file 1: — Supplementary Information 1: Structure of the Analysis Excel sheet. (ZIP 3155 kb) [file 12872_2017_609_MOESM1_ESM.zip]

Archive with 2 entries (2 files):
- 12872_2017_609_MOESM1_ESM/analysis tableR1_4.xlsx
- 12872_2017_609_MOESM1_ESM/Supplement 1_Satrauskiene_revision et alR1.docx
