# Supplementary material for: Identifying differential miR and gene consensus patterns in peripheral blood of patients with cardiovascular diseases from literature data
Source: BMC Cardiovasc Disord. 2017 Jun 30;17:173. doi: 10.1186/s12872-017-0609-z (PMC5493858; doi:10.1186/s12872-017-0609-z)
Supplement: Additional file 1: — Supplementary Information 1: Structure of the Analysis Excel sheet. (ZIP 3155 kb) [file 12872_2017_609_MOESM1_ESM.zip › 12872_2017_609_MOESM1_ESM/analysis tableR1_4.xlsx]

## Sheet: Control
	score non-significance	1		Important miRs			Description of analysis Excel worksheet					Blacklist	Numbers+1	To get metabolic relevant Mirs: set numbers to 1 and the first miR to dummy. This will exclude no background miR
	score significance	4		dummy	0							dummy	1
				dummy	0		General information					dummy
	score not in important	1		dummy	0		The Excel sheet contains a control sheet, “primary data sheets” for the miRs related to each disease condition (CAD, ACS, HF, diabetes, obesity, hypertension (htens), hyperlipidemia (hlip) and metabolic syndrome (met)), “secondary data sheets” with the genes that are associated to these miRs (CAD_gene, ACS_ gene, etc.), and “tertiary data sheets” where the scoring of miRs and genes per disease, g…					dummy
				dummy	0							dummy
	Select source			dummy	0							dummy
	All			dummy	0							dummy
	stroke ? (0=no,other=yes)	0		dummy	0									Description of analysis Excel worksheet
				dummy	0							Structure of the primary data sheets (CAD, ACS, …)					Structure of the secondary data sheets (CAD_gene ..)					Structure of the tertiary data sheets (analysis_)
				dummy	0							The sheets contains the name of the miRs from literature that are associated to the respective condition (A) including their significance (B; y(es) or n(o)) and their regulation profile (C). Further information (D-I) is given that is only informative and not taken into further consideration. An individual study score for each miR per condition and study is calculated (J) with the weight for signi…					The miR-gene relations were taken from “miRTarBase”, whereby an excerpt for human miRs and validated strong interactions was taken and stored in an extra file “hsa_MTI_strong.csv”. This file was subsequently screened for the list of considered miRs by a purposely built R script. Information about the identified miR-gene relations is given in column (A-E). These include the name of the original mi…					In ‘analysis_mir_score’ and ‘analysis_gene_score’ miR and gene scores, respectively, for all three conditions get assembled (A-I) and summarised for cardiovascular and metabolic conditions in column (J) and (K). A summary of absolute scores for both conditions is given as this allows to characterise the general impact of these miRs (L) per disease group (M; the latter one to assess the background…
				dummy	0
				dummy	0
							Structure of the Control Sheet
				Plasma			In cells C1 and C2 of the control sheet, the scores that shall be associated to non-significant and significant genes in the primary data sheets are defined and set to 1 and 4, respectively. Further, if an only exclusive list of important genes (E2-E12) shall be considered, the flag in C4 has to be set to zero, although this feature was not used in current analyses. In turn, if certain miRs shall…
				Plasma 80
				Serum
				Serum 80
				Whole blood
				All
				All serum
				All plasma

## Sheet: analysis_mir_score
MiR	CAD_only	ACS_only	HF_only	diabetes	obesity	met	htens	hlip	Card score	Met score	Card abs	Met abs		MiR	Card score	Met score		MiR	Card score	Met score
miR-146a	0	0	0	0	0	0	0	0	0	0	0	0		miR-145	-11	-1		miR-138	0	-12
miR-1825	0	0	0	0	0	0	0	0	0	0	0	0		miR-150	-9	3		miR-223	7	-12
HS_202.1	0	0	4	0	0	0	0	0	4	0	4	0		miR-149	-8	0		miR-126	-4	-9
HS_239	0	0	-1	0	0	0	0	0	-1	0	1	0		miR-155	-8	0		miR-15a	0	-8
let 7e	-4	0	0	0	0	0	0	0	-4	0	4	0		miR-23a	-8	0		miR-423-5p	12	-5
let-7 g	0	0	0	0	0	0	0	0	0	0	0	0		miR-221	-7	0		miR-132	0	-4
let-7b	0	-4	3	0	0	0	0	0	-1	0	7	0		miR-222	-6	1		miR-17-5p	0	-4
let-7d	-2	0	0	0	0	0	0	0	-2	0	2	0		miR-199a-3p	-5	0		miR-320	0	-4
let-7d-5p	0	-1	0	0	0	0	0	0	-1	0	1	0		miR-20b	-5	-1		miR-376a	1	-4
let-7e	0	0	2	0	0	0	4	0	2	4	2	4		miR-566	-5	0		miR-520c-3p	0	-4
let-7f	3	0	0	0	0	0	0	0	3	0	3	0		let 7e	-4	0		miR-593	0	-4
let-7i	0	0	-2	0	0	0	0	0	-2	0	2	0		miR-103	-4	0		miR-143	-2	-3
miR - 21	3	0	0	0	0	0	0	0	3	0	3	0		miR-125b	-4	0		miR-125b	0	-2
miR-1	6	54	3	0	0	0	0	0	63	0	63	0		miR-126	-4	-9		miR-195	0	-2
miR-101	0	0	1	0	0	0	0	0	1	0	1	0		miR-16	-4	0		miR-532-5p	1	-2
miR-103	0	0	-12	0	0	0	0	0	-12	0	12	0		miR-181d	-4	0		miR-130a	4	-1
miR-103	0	0	0	0	0	0	0	0	0	0	0	0		miR-183–3p	-4	0		miR-145	-11	-1
miR-106a-5p	0	-1	0	0	0	0	0	0	-1	0	1	0		miR-190a	-4	0		miR-20b	-5	-1
miR-106b	1	0	0	0	0	0	0	0	1	0	1	0		miR-1915	-4	0		miR-21	16	-1
miR-1207-5p	0	0	0	0	0	0	0	0	0	0	0	0		miR-191-5p	-4	0		miR-24	0	-1
miR-122	5	0	9	0	9	0	4	12	14	25	14	25		miR-193b-3p	-4	0		miR-29b	-4	-1
miR-1225-3p	0	0	0	0	0	0	0	0	0	0	0	0		miR-193b-5p	-4	0		miR-486	4	-1
miR-1225-5p	0	0	2	0	0	0	0	0	2	0	2	0		miR-211-5p	-4	0		miR-99a	0	-1
miR-1227	0	0	0	0	0	0	0	0	0	0	0	0		miR-26a-5p	-4	0		miR-146a	0	0
miR-1228	0	0	9	0	0	0	0	0	9	0	9	0		miR-26b	-4	0		miR-1825	0	0
miR-1231	0	0	8	0	0	0	0	0	8	0	8	0		miR-26b-3p	-4	0		HS_202.1	4	0
miR-1233	0	0	4	0	0	0	0	0	4	0	4	0		mIR-28-5p	-4	0		HS_239	-1	0
miR-1236	0	0	0	0	0	0	0	0	0	0	0	0		miR-29a	-4	8		let 7e	-4	0
miR-1237-3p	0	0	0	0	0	0	0	0	0	0	0	0		miR-29b	-4	-1		let-7 g	0	0
miR-124-3p	0	1	0	0	0	0	0	0	1	0	1	0		miR-30c	-4	0		let-7b	-3	0
miR-1246	0	0	-1	0	0	0	0	0	-1	0	1	0		miR-30e-5p	-4	0		let-7d	-1	0
miR-1249	0	0	0	0	0	0	0	0	0	0	0	0		miR-324-5p	-4	0		let-7d-5p	-1	0
miR-124a	0	0	0	4	0	0	0	0	0	4	0	4		miR-335	-4	0		let-7f	1	0
miR-1252	0	0	0	0	0	0	0	0	0	0	0	0		miR-342	-4	0		let-7i	-1	0
miR-1254	0	0	4	0	0	0	0	0	4	0	4	0		miR-342-3p	-4	0		miR - 21	1	0
miR-125a-5p	0	0	-2	0	0	0	0	0	-2	0	2	0		miR-363	-4	0		miR-1	36	0
miR-125b	0	0	0	-1	-1	0	0	0	0	-2	0	2		miR-378	-4	0		miR-101	1	0
miR-125b	-8	0	0	0	0	0	0	0	-8	0	8	0		miR-380	-4	0		miR-103	-4	0
miR-126	-9	8	5	-17	0	0	0	0	4	-17	22	17		miR-424	-4	0		miR-103	0	0
miR-126-3p	0	-1	0	0	0	0	0	0	-1	0	1	0		mIR-455-3p	-4	0		miR-106a-5p	-1	0
miR-127-3p	0	-1	0	0	0	0	0	0	-1	0	1	0		miR-494	-4	0		miR-106b	1	0
miR-1274A	1	0	0	0	0	0	0	0	1	0	1	0		miR-558	-4	0		miR-1207-5p	0	0
miR-1288-3p	0	0	0	0	0	0	0	0	0	0	0	0		miR-584	-4	0		miR-1225-3p	0	0
miR-1291	0	3	0	0	0	0	0	0	3	0	3	0		miR-636	-4	0		miR-1225-5p	1	0
miR-129-1-3p	0	0	0	0	0	0	0	0	0	0	0	0		miR-7-1	-4	0		miR-1227	0	0
miR-1292	0	0	1	0	0	0	0	0	1	0	1	0		miRNA-1254	-4	0		miR-1228	5	0
miR-129-2-3p	0	0	0	0	0	0	0	0	0	0	0	0		let-7b	-3	0		miR-1231	4	0
miR-129-3p	0	0	-1	0	0	0	0	0	-1	0	1	0		miR-142-3p	-3	2		miR-1233	4	0
miR-129-5p	0	0	4	0	0	0	0	0	4	0	4	0		miR-17	-3	4		miR-1236	0	0
miR-1296	0	0	1	0	0	0	0	0	1	0	1	0		mIR-25	-3	0		miR-1237-3p	0	0
miR-1301	0	0	-1	0	0	0	0	0	-1	0	1	0		miR-27b	-3	0		miR-124-3p	1	0
miR-1302	0	0	-2	0	0	0	0	0	-2	0	2	0		miR-30b	-3	0		miR-1246	-1	0
miR-130a	11	0	0	0	0	-3	0	0	11	-3	11	3		miR-375	-3	4		miR-1249	0	0
miR-130b	0	0	-1	-1	3	0	0	0	-1	2	1	4		miR-125a-5p	-2	0		miR-1252	0	0
miR-132	0	0	0	0	-4	0	0	0	0	-4	0	4		miR-143	-2	-3		miR-1254	4	0
miR-1321	0	0	-2	0	0	0	0	0	-2	0	2	0		miR-15b	-2	0		miR-125a-5p	-2	0
miR-133	0	12	0	0	0	0	0	0	12	0	12	0		miR-19a	-2	0		miR-125b	-4	0
miR-133a	12	35	0	0	0	0	0	0	47	0	47	0		miR-345	-2	0		miR-126-3p	-1	0
miR-133b	6	3	0	0	0	0	0	0	9	0	9	0		HS_239	-1	0		miR-127-3p	-1	0
miR-133b	-2	0	0	0	0	0	0	0	-2	0	2	0		let-7d	-1	0		miR-1274A	1	0
miR-134	0	8	0	0	0	0	0	0	8	0	8	0		let-7d-5p	-1	0		miR-1288-3p	0	0
miR-138	0	0	0	-4	-8	0	0	0	0	-12	0	12		let-7i	-1	0		miR-1291	-1	0
miR-140-3p	0	0	0	0	0	0	0	0	0	0	0	0		miR-106a-5p	-1	0		miR-129-1-3p	0	0
miR-140-5p	0	0	0	0	1	0	0	0	0	1	0	1		miR-1246	-1	0		miR-1292	1	0
miR-140-5p	0	0	0	1	0	0	0	0	0	1	0	1		miR-126-3p	-1	0		miR-129-2-3p	0	0
miR-142-3p	0	0	-11	1	1	0	0	0	-11	2	11	2		miR-127-3p	-1	0		miR-129-3p	-1	0
miR-142-5p	0	0	-1	0	0	0	0	0	-1	0	1	0		miR-1291	-1	0		miR-129-5p	4	0
miR-143	-2	0	-2	0	-3	0	0	0	-4	-3	4	3		miR-129-3p	-1	0		miR-1296	1	0
miR-144	0	0	-2	4	0	0	0	0	-2	4	2	4		miR-1302	-1	0		miR-1301	0	0
miR-144-5p	0	0	0	0	0	0	0	0	0	0	0	0		miR-130b	-1	2		miR-1302	-1	0
miR-145	-23	0	0	0	-1	0	0	0	-23	-1	23	1		miR-1321	-1	0		miR-1321	-1	0
miR-146a	0	0	4	0	0	0	0	0	4	0	4	0		miR-133b	-1	0		miR-133	8	0
miR-146b-3p	0	0	-2	0	0	0	0	0	-2	0	2	0		miR-142-5p	-1	0		miR-133a	27	0
miR-147b	0	1	0	0	0	0	0	0	1	0	1	0		miR-144	-1	4		miR-133b	6	0
miR-149	-12	0	0	0	0	0	0	0	-12	0	12	0		miR-146b-3p	-1	0		miR-133b	-1	0
miR-150	-4	0	-11	2	0	0	0	0	-15	2	15	2		miR-155-star	-1	0		miR-134	4	0
mIR-150-3p	0	4	0	0	0	0	0	0	4	0	4	0		miR-18a-5p	-1	0		miR-140-3p	0	0
miR-152	0	0	0	0	4	0	0	0	0	4	0	4		miR-1909	-1	0		miR-142-5p	-1	0
miR-155	-11	0	-1	0	0	0	0	0	-12	0	12	0		miR-1914	-1	0		miR-144-5p	0	0
miR-155-star	0	0	-1	0	0	0	0	0	-1	0	1	0		miR-1979	-1	0		miR-146a	0	0
miR-15a	0	0	0	-8	-4	0	0	0	0	-12	0	12		miR-199a-5p	-1	0		miR-146b-3p	-1	0
miR15b	0	0	0	0	4	0	0	0	0	4	0	4		miR-200a-star	-1	0		miR-147b	1	0
miR-15b	-4	0	2	0	0	0	0	0	-2	0	6	0		miR-200c	-1	0		miR-149	-8	0
miR-16	-4	0	0	0	0	0	0	0	-4	0	4	0		miR-20a-5p	-1	0		mIR-150-3p	4	0
miR-17	-8	0	1	0	4	0	0	0	-7	4	9	4		miR-218	-1	0		miR-155	-8	0
miR-17-3p	0	1	0	0	0	0	0	0	1	0	1	0		miR-220c	-1	0		miR-155-star	-1	0
miR-17-5p	1	-1	0	0	-4	0	0	0	0	-4	2	4		miR-24-2	-1	0		miR-15b	-2	0
miR-181c	0	4	-1	0	0	0	0	0	3	0	5	0		miR-29c-5p	-1	0		miR-16	-4	0
miR-181d	-4	0	0	0	0	0	0	0	-4	0	4	0		miR-30d	-1	0		miR-17-3p	1	0
miR-182	0	0	4	4	0	0	0	0	4	4	4	4		miR-3155	-1	0		miR-181c	3	0
miR-183	0	0	0	0	0	0	0	0	0	0	0	0		miR-3175	-1	0		miR-181d	-4	0
miR-183–3p	0	0	-4	0	0	0	0	0	-4	0	4	0		miR-370	-1	8		miR-183	0	0
miR-185	0	0	3	0	0	0	0	0	3	0	3	0		miR-371-3p	-1	0		miR-183–3p	-4	0
miR-186	0	8	2	0	0	0	0	0	10	0	10	0		miR-374b	-1	0		miR-185	1	0
miR-18a-5p	0	-1	0	0	0	0	0	0	-1	0	1	0		miR-421	-1	0		miR-186	5	0
miR-18b	0	0	4	0	0	0	0	0	4	0	4	0		miR-454	-1	0		miR-18a-5p	-1	0
miR-1909	0	0	-3	0	0	0	0	0	-3	0	3	0		miR-487b	-1	0		miR-18b	4	0
miR-190a	0	0	-4	0	0	0	0	0	-4	0	4	0		miR-500	-1	0		miR-1909	-1	0
miR-191	0	0	0	2	0	0	0	0	0	2	0	2		miR-502-5p	-1	0		miR-190a	-4	0
miR-1914	0	0	-2	0	0	0	0	0	-2	0	2	0		miR-518d-3p	-1	0		miR-1914	-1	0
miR-1915	0	-4	0	0	0	0	0	0	-4	0	4	0		miR-568	-1	0		miR-1915	-4	0
miR-191-5p	0	-4	0	0	0	0	0	0	-4	0	4	0		miR-574-5p	-1	0		miR-191-5p	-4	0
miR-192	0	0	4	3	0	0	0	0	4	3	4	3		miR-583	-1	0		miR-193a-5p	1	0
miR-193a-5p	0	1	0	0	0	0	0	0	1	0	1	0		miR-589	-1	0		miR-193b-3p	-4	0
miR-193b	0	0	0	4	0	0	0	0	0	4	0	4		miR-597	-1	0		miR-193b-5p	-4	0
miR-193b-3p	0	0	-4	0	0	0	0	0	-4	0	4	0		miR-598	-1	0		miR-194	4	0
miR-193b-5p	0	0	-4	0	0	0	0	0	-4	0	4	0		miR-604	-1	0		miR-197	4	0
miR-194	0	0	4	0	0	0	0	0	4	0	4	0		miR-623	-1	0		miR-1979	-1	0
miR-195	-4	4	0	-1	-1	0	0	0	0	-2	8	2		miR-940	-1	0		miR-199a-3p	-5	0
miR-197	0	12	0	-2	0	3	0	0	12	1	12	5		novel miR-1	-1	0		miR-199a-5p	-1	0
miR-1979	0	0	-1	0	0	0	0	0	-1	0	1	0		novel miR-2	-1	0		miR-19a	-2	0
miR-199a	4	0	0	4	0	0	0	0	4	4	4	4		novel miR-3	-1	0		miR-19b	1	0
miR-199a-3p	0	-1	-12	0	0	0	0	0	-13	0	13	0		solexa3927-221	-1	0		miR-200a	1	0
miR-199a-5p	-2	0	0	0	0	0	0	0	-2	0	2	0		miR-146a	0	0		miR-200a-star	-1	0
miR-19a	-4	0	2	0	0	0	0	0	-2	0	6	0		miR-1825	0	0		miR-200b	5	0
miR-19b	0	0	1	0	0	0	0	0	1	0	1	0		let-7 g	0	0		miR-200c	-1	0
miR-200a	0	0	2	0	0	0	0	0	2	0	2	0		miR-103	0	0		miR-208	8	0
miR-200a-star	0	0	-1	0	0	0	0	0	-1	0	1	0		miR-1207-5p	0	0		miR-208a	11	0
miR-200b	0	0	10	0	0	0	0	0	10	0	10	0		miR-1225-3p	0	0		miR-208b	29	0
miR-200c	0	0	-1	0	0	0	0	0	-1	0	1	0		miR-1227	0	0		miR-20a	0	0
miR-208	4	8	0	0	0	0	0	0	12	0	12	0		miR-1236	0	0		miR-20a-5p	-1	0
miR-208a	9	11	-1	0	0	0	0	0	19	0	21	0		miR-1237-3p	0	0		miR-210	11	0
miR-208b	2	56	12	0	0	0	0	0	70	0	70	0		miR-1249	0	0		miR-211	1	0
miR-20a	-2	0	1	0	0	0	0	0	-1	0	3	0		miR-124a	0	4		miR-2110	1	0
miR-20a-5p	0	-1	0	0	0	0	0	0	-1	0	1	0		miR-1252	0	0		miR-211-5p	-4	0
miR-20b	-4	0	-2	-2	0	0	0	0	-6	-2	6	2		miR-125b	0	-2		miR-214	5	0
miR-21	-1	7	15	-2	0	0	0	0	21	-2	23	2		miR-1288-3p	0	0		miR-215	5	0
miR-210	12	0	6	0	0	0	0	0	18	0	18	0		miR-129-1-3p	0	0		miR-21-5p	0	0
miR-211	1	0	0	0	0	0	0	0	1	0	1	0		miR-129-2-3p	0	0		miR-218	-1	0
miR-2110	0	0	3	0	0	0	0	0	3	0	3	0		miR-1301	0	0		miR-22	4	0
miR-211-5p	0	0	-4	0	0	0	0	0	-4	0	4	0		miR-132	0	-4		miR-220c	-1	0
miR-214	1	0	4	0	0	0	0	0	5	0	5	0		miR-138	0	-12		miR-221	-7	0
miR-215	4	0	1	0	0	0	0	0	5	0	5	0		miR-140-3p	0	0		miR-224	1	0
miR-21-5p	0	0	0	0	0	0	0	0	0	0	0	0		miR-140-5p	0	1		miR-23a	-8	0
miR-218	0	0	-2	0	0	0	0	0	-2	0	2	0		miR-140-5p	0	1		miR-24-2	-1	0
miR-22	0	0	4	0	0	0	0	0	4	0	4	0		miR-144-5p	0	0		mIR-25	-3	0
miR-220c	0	0	-2	0	0	0	0	0	-2	0	2	0		miR-146a	0	0		miR-26a-5p	-4	0
miR-221	-5	0	-9	0	-1	3	0	0	-14	2	14	4		miR-152	0	4		miR-26b	-4	0
miR-222	-8	0	0	1	0	0	0	0	-8	1	8	1		miR-15a	0	-8		miR-26b-3p	-4	0
miR-223	0	19	0	-8	-8	0	0	0	19	-16	19	16		miR15b	0	4		miR-27a	0	0
miR-224	0	0	2	0	0	0	0	0	2	0	2	0		miR-17-5p	0	-4		miR-27b	-3	0
miR-23a	-4	0	-12	0	0	0	0	0	-16	0	16	0		miR-183	0	0		miR-27b	0	0
miR-24	-1	0	1	-2	0	0	0	0	0	-2	2	2		miR-191	0	3		mIR-28-5p	-4	0
miR-24-2	0	0	-1	0	0	0	0	0	-1	0	1	0		miR-193b	0	4		miR-2861	0	0
mIR-25	-3	0	0	0	0	0	0	0	-3	0	3	0		miR-195	0	-2		miR-296-5p	0	0
miR-26a-5p	0	-4	0	0	0	0	0	0	-4	0	4	0		miR-20a	0	0		miR-296-5p	0	0
miR-26b	-4	0	0	0	0	0	0	0	-4	0	4	0		miR-21-5p	0	0		miR-299-3p	1	0
miR-26b-3p	0	-4	0	0	0	0	0	0	-4	0	4	0		miR-24	0	-1		miR-29c-5p	-1	0
miR-27a	-2	0	1	0	0	0	0	0	-1	0	3	0		miR-27a	0	0		miR-302d	1	0
miR-27b	8	0	-11	0	0	0	0	0	-3	0	19	0		miR-27b	0	0		miR-30a	9	0
miR-27b	0	0	0	0	0	0	0	0	0	0	0	0		miR-28-3p	0	4		miR-30b	-3	0
miR-28-3p	0	0	0	8	0	0	0	0	0	8	0	8		miR-2861	0	0		miR-30c	-4	0
mIR-28-5p	-4	0	0	0	0	0	0	0	-4	0	4	0		miR-296-5p	0	0		miR-30d	-1	0
miR-2861	0	0	0	0	0	0	0	0	0	0	0	0		miR-296-5p	0	0		miR-30e-5p	-4	0
miR-296-5p	0	0	0	0	0	0	0	0	0	0	0	0		miR-3149	0	0		miR-3148	1	0
miR-296-5p	0	0	0	0	0	0	0	0	0	0	0	0		miR-320	0	-4		miR-3149	0	0
miR-299-3p	0	0	1	0	0	0	0	0	1	0	1	0		miR-323-3p	0	0		miR-3155	-1	0
miR-29a	-4	0	-2	8	0	0	0	0	-6	8	6	8		miR-324-3p	0	0		miR-31-5p	1	0
miR-29b	-4	0	0	-2	0	0	0	0	-4	-2	4	2		miR-328	0	0		miR-3175	-1	0
miR-29c-5p	0	-1	0	0	0	0	0	0	-1	0	1	0		miR-331-3p	0	0		miR-323-3p	0	0
miR-302d	0	0	1	0	0	0	0	0	1	0	1	0		miR-33a	0	0		miR-324-3p	0	0
miR-30a	0	4	5	0	0	0	0	0	9	0	9	0		miR-33b	0	0		miR-324-5p	-4	0
miR-30b	0	0	-11	0	0	0	0	0	-11	0	11	0		miR-484	0	0		miR-328	0	0
miR-30c	0	0	-8	0	0	0	0	0	-8	0	8	0		miR-486--5p	0	0		miR-331-3p	0	0
miR-30d	0	0	-1	0	0	0	0	0	-1	0	1	0		miR-497	0	0		miR-331-5p	1	0
miR-30e-5p	-4	0	0	0	0	0	0	0	-4	0	4	0		miR-509-5p	0	0		miR-335	-4	0
miR-3148	0	0	1	0	0	0	0	0	1	0	1	0		miR-516b	0	0		miR-337-5p	4	0
miR-3149	0	0	0	0	0	0	0	0	0	0	0	0		miR-518b	0	0		miR-33a	0	0
miR-3155	0	0	-1	0	0	0	0	0	-1	0	1	0		miR-518e	0	0		miR-33b	0	0
miR-31-5p	0	1	0	0	0	0	0	0	1	0	1	0		miR-519e-5p	0	0		miR-342	-4	0
miR-3175	0	0	-1	0	0	0	0	0	-1	0	1	0		miR-520c-3p	0	-4		miR-342-3p	-4	0
miR-320	0	0	0	-8	0	0	0	0	0	-8	0	8		miR-551b	0	0		miR-345	-2	0
miR-320a	4	0	4	4	0	0	0	0	8	4	8	4		miR-593	0	-4		miR-346	1	0
miR-323-3p	0	0	0	0	0	0	0	0	0	0	0	0		miR-600	0	0		miR-361-5p	1	0
miR-324-3p	0	0	0	0	0	0	0	0	0	0	0	0		miR-602	0	0		miR-363	-4	0
miR-324-5p	0	0	-12	0	0	0	0	0	-12	0	12	0		miR-605	0	0		miR-369-3p	1	0
miR-328	0	4	-8	0	0	0	0	0	-4	0	12	0		miR-615-5p	0	0		miR-371-3p	-1	0
miR-331-3p	0	0	0	0	0	0	0	0	0	0	0	0		miR-625	0	0		miR-374b	-1	0
miR-331-5p	0	0	2	0	0	0	0	0	2	0	2	0		miR-625-3p	0	0		miR-378	-4	0
miR-335	-4	0	0	0	0	0	0	0	-4	0	4	0		miR-634	0	0		miR-380	-4	0
miR-337-5p	4	0	0	0	0	0	0	0	4	0	4	0		miR-637	0	0		miR-421	-1	0
miR-33a	0	0	0	0	0	0	0	0	0	0	0	0		miR-652	0	0		miR-424	-4	0
miR-33b	0	0	0	0	0	0	0	0	0	0	0	0		miR-662	0	0		miR-433	4	0
miR-342	-4	0	0	0	0	0	0	0	-4	0	4	0		miR-664	0	0		miR-451	1	0
miR-342-3p	0	0	-12	0	0	0	0	0	-12	0	12	0		miR-760	0	0		miR-454	-1	0
miR-345	0	0	-3	0	0	0	0	0	-3	0	3	0		miR-9	0	8		mIR-455-3p	-4	0
miR-346	0	0	1	0	0	0	0	0	1	0	1	0		miR-92a	0	0		miR-484	0	0
miR-34a	3	0	18	4	-1	0	0	0	21	3	21	5		miR-99a	0	-1		miR-485-3p	3	0
miR-361-5p	0	0	1	0	0	0	0	0	1	0	1	0		let-7e	1	4		miR-486-3p	4	0
miR-363	-4	0	0	0	0	0	0	0	-4	0	4	0		let-7f	1	0		miR-486--5p	0	0
miR-369-3p	0	0	2	0	0	0	0	0	2	0	2	0		miR - 21	1	0		miR-487a	4	0
miR-370	0	0	-2	4	0	0	0	12	-2	16	2	16		miR-101	1	0		miR-487b	-1	0
miR-371-3p	0	0	-1	0	0	0	0	0	-1	0	1	0		miR-106b	1	0		miR-490-3p	1	0
miR-374b	0	0	-1	0	0	0	0	0	-1	0	1	0		miR-1225-5p	1	0		miR-494	-4	0
miR-375	1	0	-8	4	0	0	0	0	-7	4	9	4		miR-124-3p	1	0		miR-497	0	0
miR-376a	0	0	2	0	-4	0	0	0	2	-4	2	4		miR-1274A	1	0		miR-497-5p	1	0
miR-378	-4	0	0	0	0	0	0	0	-4	0	4	0		miR-1292	1	0		miR-499	30	0
miR-380	0	-4	0	0	0	0	0	0	-4	0	4	0		miR-1296	1	0		miR-499-3p	1	0
miR-421	0	0	-2	0	0	0	0	0	-2	0	2	0		miR-147b	1	0		miR-499-5p	10	0
miR-423-5p	0	1	11	-1	-4	0	0	0	12	-5	12	5		miR-17-3p	1	0		miR-500	-1	0
miR-424	-8	0	0	0	0	0	0	0	-8	0	8	0		miR-185	1	0		miR-502	4	0
miR-433	4	0	0	0	0	0	0	0	4	0	4	0		miR-193a-5p	1	0		miR-502-5p	-1	0
miR-451	1	0	0	0	0	0	0	0	1	0	1	0		miR-19b	1	0		miR-508-5p	4	0
miR-454	0	0	-1	0	0	0	0	0	-1	0	1	0		miR-200a	1	0		miR-509-5p	0	0
mIR-455-3p	0	-4	0	0	0	0	0	0	-4	0	4	0		miR-211	1	0		miR-513-5p	1	0
miR-484	0	0	0	0	0	0	0	0	0	0	0	0		miR-2110	1	0		miR-516-5p	1	0
miR-485-3p	4	0	-1	0	0	0	0	0	3	0	5	0		miR-224	1	0		miR-516b	0	0
miR-486	0	8	0	-2	0	0	0	0	8	-2	8	2		miR-299-3p	1	0		miR-517c	1	0
miR-486-3p	0	4	0	0	0	0	0	0	4	0	4	0		miR-302d	1	0		miR-518b	0	0
miR-486--5p	0	0	0	0	0	0	0	0	0	0	0	0		miR-3148	1	0		miR-518d-3p	-1	0
miR-487a	4	0	0	0	0	0	0	0	4	0	4	0		miR-31-5p	1	0		miR-518e	0	0
miR-487b	0	-1	0	0	0	0	0	0	-1	0	1	0		miR-331-5p	1	0		miR-519e	4	0
miR-490-3p	0	0	2	0	0	0	0	0	2	0	2	0		miR-346	1	0		miR-519e-5p	0	0
miR-494	0	0	-4	0	0	0	0	0	-4	0	4	0		miR-361-5p	1	0		miR-520d-5p	4	0
miR-497	0	0	0	0	0	0	0	0	0	0	0	0		miR-369-3p	1	0		miR-532-3p	1	0
miR-497-5p	0	1	0	0	0	0	0	0	1	0	1	0		miR-376a	1	-4		miR-542-5p	1	0
miR-499	0	60	0	0	0	0	0	0	60	0	60	0		miR-451	1	0		miR-548i	1	0
miR-499-3p	2	0	0	0	0	0	0	0	2	0	2	0		miR-490-3p	1	0		miR-551b	0	0
miR-499-5p	3	16	0	0	0	0	0	0	19	0	19	0		miR-497-5p	1	0		miR-558	-4	0
miR-500	0	0	-1	0	0	0	0	0	-1	0	1	0		miR-499-3p	1	0		miR-566	-5	0
miR-502	4	0	0	0	0	0	0	0	4	0	4	0		miR-513-5p	1	0		miR-568	-1	0
miR-502-5p	0	0	-1	0	0	0	0	0	-1	0	1	0		miR-516-5p	1	0		miR-574-5p	-1	0
miR-508-5p	0	0	8	0	0	0	0	0	8	0	8	0		miR-517c	1	0		miR-582-3p	1	0
miR-509-5p	0	0	0	0	0	0	0	0	0	0	0	0		miR-532-3p	1	0		miR-583	-1	0
miR-513-5p	0	0	2	0	0	0	0	0	2	0	2	0		miR-532-5p	1	-2		miR-584	-4	0
miR-516-5p	0	0	1	0	0	0	0	0	1	0	1	0		miR-542-5p	1	0		miR-589	-1	0
miR-516b	0	0	0	0	0	0	0	0	0	0	0	0		miR-548i	1	0		miR-590-5p	1	0
miR-517c	0	0	2	0	0	0	0	0	2	0	2	0		miR-582-3p	1	0		miR-595	2	0
miR-518b	0	0	0	0	0	0	0	0	0	0	0	0		miR-590-5p	1	0		miR-597	-1	0
miR-518d-3p	0	0	-1	0	0	0	0	0	-1	0	1	0		miR-643	1	0		miR-598	-1	0
miR-518e	0	0	-1	0	0	0	0	0	-1	0	1	0		miR-650	1	0		miR-600	0	0
miR-519e	0	0	8	0	0	0	0	0	8	0	8	0		miR-654-3p	1	0		miR-602	0	0
miR-519e-5p	0	0	0	0	0	0	0	0	0	0	0	0		miR-663b	1	0		miR-604	-1	0
miR-520c-3p	0	0	0	0	-4	0	0	0	0	-4	0	4		miR-670	1	0		miR-605	0	0
miR-520d-5p	0	0	8	0	0	0	0	0	8	0	8	0		miR-718	1	0		miR-615-5p	0	0
miR-532-3p	0	0	1	0	0	0	0	0	1	0	1	0		miR-720	1	0		miR-622	8	0
miR-532-5p	0	0	1	-1	-1	0	0	0	1	-2	1	2		miR-744	1	0		miR-623	-1	0
miR-542-5p	0	1	0	0	0	0	0	0	1	0	1	0		miR-877-5p	1	0		miR-625	0	0
miR-548i	0	0	2	0	0	0	0	0	2	0	2	0		miR-885-3p	1	0		miR-625-3p	0	0
miR-551b	0	0	0	0	0	0	0	0	0	0	0	0		miR-92b	1	0		miR-634	0	0
miR-558	0	0	-8	0	0	0	0	0	-8	0	8	0		miR-935	1	0		miR-636	-4	0
miR-566	0	-4	-2	0	0	0	0	0	-6	0	6	0		miR-944	1	0		miR-637	0	0
miR-568	0	0	-1	0	0	0	0	0	-1	0	1	0		miR-595	2	0		miR-643	1	0
miR-574-5p	0	0	-2	0	0	0	0	0	-2	0	2	0		miR-181c	3	0		miR-650	1	0
miR-582-3p	0	0	2	0	0	0	0	0	2	0	2	0		miR-485-3p	3	0		miR-652	0	0
miR-583	0	0	-1	0	0	0	0	0	-1	0	1	0		HS_202.1	4	0		miR-654-3p	1	0
miR-584	-4	0	0	0	0	0	0	0	-4	0	4	0		miR-1231	4	0		miR-662	0	0
miR-589	0	0	-2	0	0	0	0	0	-2	0	2	0		miR-1233	4	0		miR-663b	1	0
miR-590-5p	1	0	0	0	0	0	0	0	1	0	1	0		miR-1254	4	0		miR-664	0	0
miR-593	0	0	0	-4	0	0	0	0	0	-4	0	4		miR-129-5p	4	0		miR-670	1	0
miR-595	0	0	3	0	0	0	0	0	3	0	3	0		miR-130a	4	-1		miR-671	4	0
miR-597	0	0	-2	0	0	0	0	0	-2	0	2	0		miR-134	4	0		miR-675	5	0
miR-598	0	0	-3	0	0	0	0	0	-3	0	3	0		mIR-150-3p	4	0		miR-7-1	-4	0
miR-600	0	0	0	0	0	0	0	0	0	0	0	0		miR-182	4	4		miR-718	1	0
miR-602	0	0	0	0	0	0	0	0	0	0	0	0		miR-18b	4	0		miR-720	1	0
miR-604	0	0	-2	0	0	0	0	0	-2	0	2	0		miR-192	4	3		miR-744	1	0
miR-605	0	0	0	0	0	0	0	0	0	0	0	0		miR-194	4	0		miR-760	0	0
miR-615-5p	0	0	0	0	0	0	0	0	0	0	0	0		miR-197	4	0		miR-765	8	0
miR-622	0	0	12	0	0	0	0	0	12	0	12	0		miR-199a	4	4		miR-877-5p	1	0
miR-623	0	0	-2	0	0	0	0	0	-2	0	2	0		miR-22	4	0		miR-885-3p	1	0
miR-625	0	0	0	0	0	0	0	0	0	0	0	0		miR-337-5p	4	0		miR-92a	0	0
miR-625-3p	0	0	0	0	0	0	0	0	0	0	0	0		miR-433	4	0		miR-92b	1	0
miR-634	0	0	0	0	0	0	0	0	0	0	0	0		miR-486	4	-1		miR-935	1	0
miR-636	0	-4	0	0	0	0	0	0	-4	0	4	0		miR-486-3p	4	0		miR-940	-1	0
miR-637	0	0	0	0	0	0	0	0	0	0	0	0		miR-487a	4	0		miR-944	1	0
miR-643	0	0	2	0	0	0	0	0	2	0	2	0		miR-502	4	0		miRNA-1254	-4	0
miR-650	0	0	1	0	0	0	0	0	1	0	1	0		miR-508-5p	4	0		novel miR-1	-1	0
miR-652	0	0	0	0	0	0	0	0	0	0	0	0		miR-519e	4	0		novel miR-2	-1	0
miR-654-3p	0	0	1	0	0	0	0	0	1	0	1	0		miR-520d-5p	4	0		novel miR-3	-1	0
miR-662	0	0	-1	0	0	0	0	0	-1	0	1	0		miR-671	4	0		solexa3927-221	-1	0
miR-663b	0	4	1	0	0	0	0	0	5	0	5	0		miR-1228	5	0		miR-140-5p	0	1
miR-664	0	0	0	0	0	0	0	0	0	0	0	0		miR-186	5	0		miR-140-5p	0	1
miR-670	0	0	2	0	0	0	0	0	2	0	2	0		miR-200b	5	0		miR-222	-6	1
miR-671	0	0	4	0	0	0	0	0	4	0	4	0		miR-214	5	0		miR-130b	-1	2
miR-675	0	0	6	0	0	0	0	0	6	0	6	0		miR-215	5	0		miR-142-3p	-3	2
miR-7-1	0	-4	0	0	0	0	0	0	-4	0	4	0		miR-675	5	0		miR-150	-9	3
miR-718	0	0	2	0	0	0	0	0	2	0	2	0		miR-133b	6	0		miR-191	0	3
miR-720	1	0	0	0	0	0	0	0	1	0	1	0		miR-223	7	-12		miR-192	4	3
miR-744	0	0	1	0	0	0	0	0	1	0	1	0		miR-133	8	0		miR-34a	12	3
miR-760	0	1	-2	0	0	0	0	0	-1	0	3	0		miR-208	8	0		let-7e	1	4
miR-765	12	0	0	0	0	0	0	0	12	0	12	0		miR-320a	8	4		miR-124a	0	4
miR-877-5p	0	1	0	0	0	0	0	0	1	0	1	0		miR-622	8	0		miR-144	-1	4
miR-885-3p	0	1	0	0	0	0	0	0	1	0	1	0		miR-765	8	0		miR-152	0	4
miR-9	0	0	0	8	0	0	0	0	0	8	0	8		miR-30a	9	0		miR15b	0	4
miR-92a	-8	0	4	0	0	0	0	0	-4	0	12	0		miR-122	10	13		miR-17	-3	4
miR-92b	0	0	1	0	0	0	0	0	1	0	1	0		miR-499-5p	10	0		miR-182	4	4
miR-935	0	0	2	0	0	0	0	0	2	0	2	0		miR-208a	11	0		miR-193b	0	4
miR-940	0	0	-3	0	0	0	0	0	-3	0	3	0		miR-210	11	0		miR-199a	4	4
miR-944	0	0	2	0	0	0	0	0	2	0	2	0		miR-34a	12	3		miR-28-3p	0	4
miR-99a	0	0	0	0	-1	0	0	0	0	-1	0	1		miR-423-5p	12	-5		miR-320a	8	4
miRNA-1254	0	-4	0	0	0	0	0	0	-4	0	4	0		miR-21	16	-1		miR-375	-3	4
novel miR-1	-1	0	0	0	0	0	0	0	-1	0	1	0		miR-133a	27	0		miR-29a	-4	8
novel miR-2	-1	0	0	0	0	0	0	0	-1	0	1	0		miR-208b	29	0		miR-370	-1	8
novel miR-3	-1	0	0	0	0	0	0	0	-1	0	1	0		miR-499	30	0		miR-9	0	8
solexa3927-221	0	0	-1	0	0	0	0	0	-1	0	1	0		miR-1	36	0		miR-122	10	13
														mir-499 total	40

## Sheet: analysis_gene_score
Gene	CAD_only_gene	ACS_only_gene	HF_only_gene	diabetes_gene	obesity_gene	htens_gene	hlip_gene	met	Card score	Met score	Card abs	Met abs		Gene	CAD_only_gene	ACS_only_gene	HF_only_gene	importance		CAD_only_gene	ACS_only_gene	HF_only_gene	CAD_only_gene	ACS_only_gene	HF_only_gene		CAD_only_gene	ACS_only_gene	HF_only_gene	CAD_only_gene	ACS_only_gene	HF_only_gene
AACS	-5	0	0	0	-9	0	-12	0	-5	-21	5	21		AACS	-0.131579	0	0	0.0438596		-25	-114	-32	HCN2	SOX6	BCL2		54	9	24	VEGFA	CCND2	DICER1
ABCA1	10	8	0	0	0	0	0		18	0	18	0		ABCA1	0.263158	0.0701754	0	0.111111		-23	-108	-26	HCN4	SP1	MOAP1		38	9	15	MYC	CCND2	CDKN1B
ABCB11	0	0	0	0	0	0	0		0	0	0	0		ABCB11	0	0	0	0		-19	-104	-21	BDNF	HCN2	RECK		37	8	15	PTEN	ABCA1	CDKN1B
ABCC1	0	-8	0	0	0	0	0		-8	0	8	0		ABCC1	0	-0.0701754	0	0.0233918		-19	-104	-19	BDNF	HCN2	BMPR2		34	8	14	ARL6IP5	ABCA1	PPARG
ABCG2	0	-4	0	0	0	0	0		-4	0	4	0		ABCG2	0	-0.0350877	0	0.0116959		-19	-101	-19	BDNF	LASP1	BMPR2		34	8	13	ARL6IP5	ABCA1	MMP13
ABHD17C	23	0	0	0	1	0	0		23	1	23	1		ABHD17C	0.605263	0	0	0.201754		-19	-101	-18	BDNF	LASP1	VEGFA		34	8	13	ARL6IP5	ABCA1	MMP13
ABL1	4	-4	0	-8	0	0	0		0	-8	8	8		ABL1	0.105263	-0.0350877	0	0.0467836		-18	-101	-16	KCNH2	LASP1	CDKN1A		33	8	12	BCL2	ABCA1	ARNTL
ABRACL	23	0	0	0	1	0	0		23	1	23	1		ABRACL	0.605263	0	0	0.201754		-18	-93	-16	KCNH2	CDKN1A	CDKN1A		32	7	12	ICAM1	ILK	ARNTL
ABTB1	0	0	0	1	1	0	0		0	2	0	2		ABTB1	0	0	0	0		-18	-83	-15	KCNH2	PDCD4	ANKRD46		32	6	12	ICAM1	RB1	ARNTL
ACSL1	-3	0	0	-4	1	0	0		-3	-3	3	5		ACSL1	-0.0789474	0	0	0.0263158		-18	-71	-15	KCNH2	VEGFA	ANKRD46		31	6	12	MMP1	RB1	ARNTL
ACSL4	-3	0	0	-4	1	0	0		-3	-3	3	5		ACSL4	-0.0789474	0	0	0.0263158		-17	-61	-15	BCL2L1	TWF1	ANKRD46		31	5	12	MMP1	CTGF	ARNTL
ACTG1	0	4	-3	0	0	0	0		1	0	7	0		ACTG1	0	0.0350877	-0.09375	0.0429459		-17	-61	-15	BCL2L1	TWF1	ANKRD46		31	5	12	MMP1	CTGF	ARNTL
ACTN1	0	0	2	0	0	0	0		2	0	2	0		ACTN1	0	0	0.0625	0.0208333		-17	-60	-15	BCL2L1	FOXO4	ANKRD46		31	5	12	MMP1	CTGF	ARNTL
ACTR2	11	0	0	0	0	0	0		11	0	11	0		ACTR2	0.289474	0	0	0.0964912		-17	-58	-15	BCL2L1	EGFR	ANKRD46		30	5	12	YES1	CTGF	ARNTL
ACVR1B	1	0	-1	2	0	0	0		0	2	2	2		ACVR1B	0.0263158	0	-0.03125	0.0191886		-15	-57	-15	EGFR	MET	ANKRD46		29	5	12	CCND1	CTGF	ARNTL
ACVR1C	-5	0	-13	0	-5	0	-12		-18	-17	18	17		ACVR1C	-0.131579	0	-0.40625	0.179276		-15	-55	-15	EGFR	CEBPA	ANKRD46		29	4	12	CCND1	ACTG1	ARNTL
ACVR2A	4	0	0	0	0	0	0		4	0	4	0		ACVR2A	0.105263	0	0	0.0350877		-15	-55	-15	EGFR	CEBPA	ANKRD46		28	4	12	BNIP3	ACTG1	ARNTL
ACVR2B	-4	0	-8	-3	0	0	0		-12	-3	12	3		ACVR2B	-0.105263	0	-0.25	0.118421		-15	-55	-15	EGFR	CEBPA	ANKRD46		28	4	12	BNIP3	ACTG1	ARNTL
ADAM10	-5	0	-9	0	-9	0	-12		-14	-21	14	21		ADAM10	-0.131579	0	-0.28125	0.13761		-15	-54	-15	EGFR	ADAR	ANKRD46		28	4	11	BNIP3	ACTG1	ADORA2B
ADAM12	4	0	0	2	0	0	0		4	2	4	2		ADAM12	0.105263	0	0	0.0350877		-14	-54	-15	HNF4A	ADAR	ANKRD46		28	4	11	BNIP3	ACTG1	ADORA2B
ADAM17	18	0	-9	0	-8	0	-12		9	-20	27	20		ADAM17	0.473684	0	-0.28125	0.251645
ADAM9	9	-7	-5	17	0	0	0		-3	17	21	17		ADAM9	0.236842	-0.0614035	-0.15625	0.151499
ADAMTS9	4	0	0	-8	0	0	0		4	-8	4	8		ADAMTS9	0.105263	0	0	0.0350877
ADAR	-7	-54	0	0	4	0	0		-61	4	61	4		ADAR	-0.184211	-0.473684	0	0.219298
ADCY6	0	0	0	-4	0	0	0		0	-4	0	4		ADCY6	0	0	0	0
ADIPOR2	-1	-1	0	-4	0	0	0		-2	-4	2	4		ADIPOR2	-0.0263158	-0.00877193	0	0.0116959
ADORA2B	-8	0	11	0	0	0	0		3	0	19	0		ADORA2B	-0.210526	0	0.34375	0.184759
AGO2	0	0	0	0	4	0	0		0	4	0	4		AGO2	0	0	0	0
AGO4	11	0	0	0	0	0	0		11	0	11	0		AGO4	0.289474	0	0	0.0964912
AGTR1	11	0	0	0	0	0	0		11	0	11	0		AGTR1	0.289474	0	0	0.0964912
AHR	0	-1	0	0	0	0	0		-1	0	1	0		AHR	0	-0.00877193	0	0.00292398
AIFM3	-12	0	-6	0	0	0	0		-18	0	18	0		AIFM3	-0.315789	0	-0.1875	0.167763
AKAP12	0	-8	2	0	0	0	0		-6	0	10	0		AKAP12	0	-0.0701754	0.0625	0.0442251
AKR1B10	23	0	0	0	1	0	0		23	1	23	1		AKR1B10	0.605263	0	0	0.201754
AKR1C2	0	0	0	-4	0	0	0		0	-4	0	4		AKR1C2	0	0	0	0
AKT1	14	0	2	1	4	0	0		16	5	16	5		AKT1	0.368421	0	0.0625	0.14364
AKT2	1	-7	0	2	0	0	0		-6	2	8	2		AKT2	0.0263158	-0.0614035	0	0.0292398
AKT3	-1	0	-9	8	-5	0	-12		-10	-9	10	25		AKT3	-0.0263158	0	-0.28125	0.102522
ALDH3A1	23	0	0	0	1	0	0		23	1	23	1		ALDH3A1	0.605263	0	0	0.201754
ALDOA	-5	0	-9	0	-9	0	-12		-14	-21	14	21		ALDOA	-0.131579	0	-0.28125	0.13761
ALPPL2	23	0	0	0	1	0	0		23	1	23	1		ALPPL2	0.605263	0	0	0.201754
ANAPC16	11	0	1	0	0	0	0		12	0	12	0		ANAPC16	0.289474	0	0.03125	0.106908
ANK2	-5	0	-9	0	-9	0	-12		-14	-21	14	21		ANK2	-0.131579	0	-0.28125	0.13761
ANKRD46	1	-7	-15	2	0	0	0		-21	2	23	2		ANKRD46	0.0263158	-0.0614035	-0.46875	0.18549
ANLN	8	0	0	0	0	0	0		8	0	8	0		ANLN	0.210526	0	0	0.0701754
ANP32A	1	-7	-15	2	0	0	0		-21	2	23	2		ANP32A	0.0263158	-0.0614035	-0.46875	0.18549
ANXA11	-5	0	-9	0	-9	0	-12		-14	-21	14	21		ANXA11	-0.131579	0	-0.28125	0.13761
AP1G1	23	0	0	0	1	0	0		23	1	23	1		AP1G1	0.605263	0	0	0.201754
AP2M1	0	0	-2	0	0	0	0		-2	0	2	0		AP2M1	0	0	-0.0625	0.0208333
AP3M2	-5	0	0	0	-9	0	-12		-5	-21	5	21		AP3M2	-0.131579	0	0	0.0438596
APAF1	12	-7	0	2	0	0	0		5	2	19	2		APAF1	0.315789	-0.0614035	0	0.125731
APC	12	0	0	0	0	0	0		12	0	12	0		APC	0.315789	0	0	0.105263
APH1A	23	0	0	0	1	0	0		23	1	23	1		APH1A	0.605263	0	0	0.201754
API5	0	0	0	0	0	0	0		0	0	0	0		API5	0	0	0	0
APP	-1	3	0	8	4	0	0		2	12	4	12		APP	-0.0263158	0.0263158	0	0.0175439
AQP1	-4	0	0	-4	0	0	0		-4	-4	4	4		AQP1	-0.105263	0	0	0.0350877
AQP4	-4	0	0	4	0	0	0		-4	4	4	4		AQP4	-0.105263	0	0	0.0350877
AR	0	-1	0	0	0	0	0		-1	0	1	0		AR	0	-0.00877193	0	0.00292398
ARFIP1	11	0	1	0	0	0	0		12	0	12	0		ARFIP1	0.289474	0	0.03125	0.106908
ARHGAP12	2	1	0	0	0	0	0		3	0	3	0		ARHGAP12	0.0526316	0.00877193	0	0.0204678
ARHGAP19	4	0	-1	2	0	0	0		3	2	5	2		ARHGAP19	0.105263	0	-0.03125	0.0455044
ARHGAP32	0	0	0	0	4	0	0		0	4	0	4		ARHGAP32	0	0	0	0
ARHGEF3	0	0	0	4	8	0	0		0	12	0	12		ARHGEF3	0	0	0	0
ARID1A	0	0	0	0	0	0	0		0	0	0	0		ARID1A	0	0	0	0
ARID2	11	0	1	0	0	0	0		12	0	12	0		ARID2	0.289474	0	0.03125	0.106908
ARID3B	0	0	2	1	1	0	0		2	2	2	2		ARID3B	0	0	0.0625	0.0208333
ARID4B	12	1	1	2	0	0	0		14	2	14	2		ARID4B	0.315789	0.00877193	0.03125	0.118604
ARIH2	5	0	9	0	1	0	0		14	1	14	1		ARIH2	0.131579	0	0.28125	0.13761
ARL15	11	0	1	0	0	0	0		12	0	12	0		ARL15	0.289474	0	0.03125	0.106908
ARL2	4	0	0	0	0	0	0		4	0	4	0		ARL2	0.105263	0	0	0.0350877
ARL4C	4	8	0	0	0	0	0		12	0	12	0		ARL4C	0.105263	0.0701754	0	0.0584795
ARL6IP5	34	0	2	0	1	0	0		36	1	36	1		ARL6IP5	0.894737	0	0.0625	0.319079
ARMC2	11	0	1	0	0	0	0		12	0	12	0		ARMC2	0.289474	0	0.03125	0.106908
ARNTL	0	0	12	-1	-1	0	0		12	-2	12	2		ARNTL	0	0	0.375	0.125
ARPC3	11	0	1	0	0	0	0		12	0	12	0		ARPC3	0.289474	0	0.03125	0.106908
ARPC5	0	-1	-4	0	0	0	0		-5	0	5	0		ARPC5	0	-0.00877193	-0.125	0.0445906
ARPC5L	4	0	0	0	0	0	0		4	0	4	0		ARPC5L	0.105263	0	0	0.0350877
ARTN	0	-19	0	8	0	0	0		-19	8	19	8		ARTN	0	-0.166667	0	0.0555556
ASF1B	-1	0	-4	0	0	0	0		-5	0	5	0		ASF1B	-0.0263158	0	-0.125	0.0504386
ATF4	-1	0	0	0	0	0	0		-1	0	1	0		ATF4	-0.0263158	0	0	0.00877193
ATF6	8	0	0	0	0	0	0		8	0	8	0		ATF6	0.210526	0	0	0.0701754
ATG2B	-11	0	0	0	0	0	0		-11	0	11	0		ATG2B	-0.289474	0	0	0.0964912
ATM	0	1	-1	0	0	0	0		0	0	2	0		ATM	0	0.00877193	-0.03125	0.0133406
ATP1A2	-5	0	0	0	-9	0	-12		-5	-21	5	21		ATP1A2	-0.131579	0	0	0.0438596
ATP1B1	0	0	-4	-3	0	0	0		-4	-3	4	3		ATP1B1	0	0	-0.125	0.0416667
ATP5B	0	0	-1	0	0	0	0		-1	0	1	0		ATP5B	0	0	-0.03125	0.0104167
ATP6V1B2	-7	-54	0	0	4	0	0		-61	4	61	4		ATP6V1B2	-0.184211	-0.473684	0	0.219298
ATXN1	-7	0	0	0	0	0	0		-7	0	7	0		ATXN1	-0.184211	0	0	0.0614035
AURKB	1	0	0	2	0	0	0		1	2	1	2		AURKB	0.0263158	0	0	0.00877193
AVEN	0	-4	0	0	0	0	0		-4	0	4	0		AVEN	0	-0.0350877	0	0.0116959
AXIN2	-3	0	0	-4	1	0	0		-3	-3	3	5		AXIN2	-0.0789474	0	0	0.0263158
AXL	-3	0	0	-4	1	0	0		-3	-3	3	5		AXL	-0.0789474	0	0	0.0263158
BACE1	8	-4	-1	-6	4	0	0		3	-2	13	10		BACE1	0.210526	-0.0350877	-0.03125	0.092288
BACH1	11	0	1	0	0	0	0		12	0	12	0		BACH1	0.289474	0	0.03125	0.106908
BAK1	0	0	2	1	1	0	0		2	2	2	2		BAK1	0	0	0.0625	0.0208333
BAMBI	4	0	2	2	0	0	0		6	2	6	2		BAMBI	0.105263	0	0.0625	0.0559211
BAP1	0	0	-11	0	0	0	0		-11	0	11	0		BAP1	0	0	-0.34375	0.114583
BASP1	1	-7	-15	2	0	0	0		-21	2	23	2		BASP1	0.0263158	-0.0614035	-0.46875	0.18549
BAX	-5	0	0	0	-9	0	-12		-5	-21	5	21		BAX	-0.131579	0	0	0.0438596
BBC3	13	0	9	0	2	4	0		22	6	22	6		BBC3	0.342105	0	0.28125	0.207785
BCL2	33	-13	-32	-5	10	0	0		-12	5	78	15		BCL2	0.868421	-0.114035	-1	0.660819
BCL2L1	-17	-47	0	0	-9	0	-12		-64	-21	64	21		BCL2L1	-0.447368	-0.412281	0	0.28655
BCL2L11	12	0	0	2	0	0	0		12	2	12	2		BCL2L11	0.315789	0	0	0.105263
BCL2L2	-8	-7	-13	1	-8	-3	-12		-28	-22	28	24		BCL2L2	-0.210526	-0.0614035	-0.40625	0.22606
BCL3	0	0	0	1	1	0	0		0	2	0	2		BCL3	0	0	0	0
BCL6	12	-6	-14	-6	0	0	0		-8	-6	32	6		BCL6	0.315789	-0.0526316	-0.4375	0.26864
BCL7A	8	0	0	-8	0	0	0		8	-8	8	8		BCL7A	0.210526	0	0	0.0701754
BDNF	-19	-54	-13	0	4	0	0		-86	4	86	4		BDNF	-0.5	-0.473684	-0.40625	0.459978
BECN1	0	-4	0	0	0	0	0		-4	0	4	0		BECN1	0	-0.0350877	0	0.0116959
BIRC5	4	-1	0	0	0	0	0		3	0	5	0		BIRC5	0.105263	-0.00877193	0	0.0380117
BIRC6	0	0	0	0	0	0	0		0	0	0	0		BIRC6	0	0	0	0
BLCAP	0	0	0	4	8	0	0		0	12	0	12		BLCAP	0	0	0	0
BMF	5	0	0	1	2	0	0		5	3	5	3		BMF	0.131579	0	0	0.0438596
BMI1	4	0	0	8	4	0	0		4	12	4	12		BMI1	0.105263	0	0	0.0350877
BMP1	4	0	0	2	0	0	0		4	2	4	2		BMP1	0.105263	0	0	0.0350877
BMP7	1	0	-4	-4	1	0	0		-3	-3	5	5		BMP7	0.0263158	0	-0.125	0.0504386
BMPR1B	0	0	0	1	1	0	0		0	2	0	2		BMPR1B	0	0	0	0
BMPR2	22	-10	-19	2	0	0	0		-7	2	51	2		BMPR2	0.578947	-0.0877193	-0.59375	0.420139
BNIP2	2	1	-1	0	0	0	0		2	0	4	0		BNIP2	0.0526316	0.00877193	-0.03125	0.0308845
BNIP3	28	0	9	0	2	0	0		37	2	37	2		BNIP3	0.736842	0	0.28125	0.339364
BNIP3L	5	0	9	0	1	0	0		14	1	14	1		BNIP3L	0.131579	0	0.28125	0.13761
BRAP	5	0	0	0	1	0	0		5	1	5	1		BRAP	0.131579	0	0	0.0438596
BRCA1	9	0	0	10	4	0	0		9	14	9	14		BRCA1	0.236842	0	0	0.0789474
BRCA2	0	0	-4	0	0	0	0		-4	0	4	0		BRCA2	0	0	-0.125	0.0416667
BRD7	0	0	1	0	0	0	0		1	0	1	0		BRD7	0	0	0.03125	0.0104167
BRPF3	11	0	1	0	0	0	0		12	0	12	0		BRPF3	0.289474	0	0.03125	0.106908
BTBD3	0	-4	1	0	0	0	0		-3	0	5	0		BTBD3	0	-0.0350877	0.03125	0.0221126
BTG2	1	-7	-15	2	0	0	0		-21	2	23	2		BTG2	0.0263158	-0.0614035	-0.46875	0.18549
BTK	0	0	0	0	0	0	0		0	0	0	0		BTK	0	0	0	0
BTRC	0	0	0	0	0	0	0		0	0	0	0		BTRC	0	0	0	0
C11orf65	23	0	0	0	1	0	0		23	1	23	1		C11orf65	0.605263	0	0	0.201754
C16orf62	11	0	1	0	0	0	0		12	0	12	0		C16orf62	0.289474	0	0.03125	0.106908
C17orf80	11	0	1	0	0	0	0		12	0	12	0		C17orf80	0.289474	0	0.03125	0.106908
C1QBP	-1	0	0	-4	0	0	0		-1	-4	1	4		C1QBP	-0.0263158	0	0	0.00877193
C3orf18	11	0	1	0	0	0	0		12	0	12	0		C3orf18	0.289474	0	0.03125	0.106908
CAB39	15	-4	0	1	1	0	0		11	2	19	2		CAB39	0.394737	-0.0350877	0	0.143275
CACNA1C	-12	-47	0	0	0	0	0		-59	0	59	0		CACNA1C	-0.315789	-0.412281	0	0.24269
CADM1	4	0	0	8	4	0	0		4	12	4	12		CADM1	0.105263	0	0	0.0350877
CAND1	-7	-54	-3	0	4	0	0		-64	4	64	4		CAND1	-0.184211	-0.473684	-0.09375	0.250548
CAPRIN1	4	0	0	0	0	0	0		4	0	4	0		CAPRIN1	0.105263	0	0	0.0350877
CARD11	11	0	0	0	0	0	0		11	0	11	0		CARD11	0.289474	0	0	0.0964912
CARHSP1	11	0	0	0	0	0	0		11	0	11	0		CARHSP1	0.289474	0	0	0.0964912
CASP3	0	0	0	4	8	1	0		0	13	0	13		CASP3	0	0	0	0
CASP8AP2	-12	0	0	0	0	0	0		-12	0	12	0		CASP8AP2	-0.315789	0	0	0.105263
CASP9	-12	-47	0	0	0	0	0		-59	0	59	0		CASP9	-0.315789	-0.412281	0	0.24269
CASR	0	-1	0	0	0	0	0		-1	0	1	0		CASR	0	-0.00877193	0	0.00292398
CAT	0	0	0	0	0	0	0		0	0	0	0		CAT	0	0	0	0
CAV1	-2	1	0	-4	0	0	0		-1	-4	3	4		CAV1	-0.0526316	0.00877193	0	0.0204678
CAV2	-2	1	0	-4	0	0	0		-1	-4	3	4		CAV2	-0.0526316	0.00877193	0	0.0204678
CBFB	23	0	0	1	2	0	0		23	3	23	3		CBFB	0.605263	0	0	0.201754
CBR4	11	0	0	0	0	0	0		11	0	11	0		CBR4	0.289474	0	0	0.0964912
CBX7	0	0	0	0	0	0	0		0	0	0	0		CBX7	0	0	0	0
CCDC41	11	0	1	0	0	0	0		12	0	12	0		CCDC41	0.289474	0	0.03125	0.106908
CCDC43	23	0	0	0	1	0	0		23	1	23	1		CCDC43	0.605263	0	0	0.201754
CCDC82	11	0	1	0	0	0	0		12	0	12	0		CCDC82	0.289474	0	0.03125	0.106908
CCL1	7	0	0	0	0	0	0		7	0	7	0		CCL1	0.184211	0	0	0.0614035
CCL2	0	-1	0	0	0	0	0		-1	0	1	0		CCL2	0	-0.00877193	0	0.00292398
CCL20	1	-7	0	2	0	0	0		-6	2	8	2		CCL20	0.0263158	-0.0614035	0	0.0292398
CCL22	-3	0	0	-4	1	0	0		-3	-3	3	5		CCL22	-0.0789474	0	0	0.0263158
CCL4	4	-4	0	1	1	0	0		0	2	8	2		CCL4	0.105263	-0.0350877	0	0.0467836
CCNA1	0	4	-3	0	0	0	0		1	0	7	0		CCNA1	0	0.0350877	-0.09375	0.0429459
CCNA2	1	4	-8	2	4	0	0		-3	6	13	6		CCNA2	0.0263158	0.0350877	-0.25	0.103801
CCNB1	0	0	0	0	4	0	0		0	4	0	4		CCNB1	0	0	0	0
CCND1	29	1	0	-7	6	0	0		30	-1	30	13		CCND1	0.763158	0.00877193	0	0.25731
CCND2	8	9	-9	4	4	0	0		8	8	26	8		CCND2	0.210526	0.0789474	-0.28125	0.190241
CCND3	13	-4	0	1	10	0	0		9	11	17	11		CCND3	0.342105	-0.0350877	0	0.125731
CCNE1	24	4	0	9	5	0	0		28	14	28	14		CCNE1	0.631579	0.0350877	0	0.222222
CCNE2	6	-3	0	13	1	0	0		3	14	9	14		CCNE2	0.157895	-0.0263158	0	0.0614035
CCNF	8	0	0	0	0	0	0		8	0	8	0		CCNF	0.210526	0	0	0.0701754
CCNG1	-5	0	0	0	-9	0	-12		-5	-21	5	21		CCNG1	-0.131579	0	0	0.0438596
CCNT1	-8	0	0	0	0	0	0		-8	0	8	0		CCNT1	-0.210526	0	0	0.0701754
CCNT2	4	0	0	0	0	0	0		4	0	4	0		CCNT2	0.105263	0	0	0.0350877
CCP110	0	0	0	0	0	0	0		0	0	0	0		CCP110	0	0	0	0
CCR1	1	-7	0	2	0	0	0		-6	2	8	2		CCR1	0.0263158	-0.0614035	0	0.0292398
CD276	4	0	0	-8	0	0	0		4	-8	4	8		CD276	0.105263	0	0	0.0350877
CD34	0	0	0	-8	0	0	0		0	-8	0	8		CD34	0	0	0	0
CD40LG	0	0	0	0	0	0	0		0	0	0	0		CD40LG	0	0	0	0
CD44	-5	-3	0	-8	1	0	0		-8	-7	8	9		CD44	-0.131579	-0.0263158	0	0.0526316
CD68	11	0	0	0	0	0	0		11	0	11	0		CD68	0.289474	0	0	0.0964912
CDC14A	8	0	0	0	0	0	0		8	0	8	0		CDC14A	0.210526	0	0	0.0701754
CDC25A	6	-3	0	6	5	0	0		3	11	9	11		CDC25A	0.157895	-0.0263158	0	0.0614035
CDC34	0	4	0	0	0	0	0		4	0	4	0		CDC34	0	0.0350877	0	0.0116959
CDC40	11	0	0	0	0	0	0		11	0	11	0		CDC40	0.289474	0	0	0.0964912
CDC42	12	-3	0	-5	1	0	0		9	-4	15	6		CDC42	0.315789	-0.0263158	0	0.114035
CDC6	0	4	0	0	0	0	0		4	0	4	0		CDC6	0	0.0350877	0	0.0116959
CDC7	0	0	0	-3	0	0	0		0	-3	0	3		CDC7	0	0	0	0
CDH1	0	0	0	-4	8	0	0		0	4	0	12		CDH1	0	0	0	0
CDH2	23	0	0	0	1	0	0		23	1	23	1		CDH2	0.605263	0	0	0.201754
CDH5	-1	0	0	0	0	0	0		-1	0	1	0		CDH5	-0.0263158	0	0	0.00877193
CDK1	1	-1	0	2	0	0	0		0	2	2	2		CDK1	0.0263158	-0.00877193	0	0.0116959
CDK13	-6	-3	0	0	0	1	0		-9	1	9	1		CDK13	-0.157895	-0.0263158	0	0.0614035
CDK2	0	-3	0	0	4	0	0		-3	4	3	4		CDK2	0	-0.0263158	0	0.00877193
CDK2AP1	1	-7	0	2	0	0	0		-6	2	8	2		CDK2AP1	0.0263158	-0.0614035	0	0.0292398
CDK4	28	-5	0	-1	-6	0	-12		23	-19	33	19		CDK4	0.736842	-0.0438596	0	0.260234
CDK6	28	8	0	-11	2	0	0		36	-9	36	13		CDK6	0.736842	0.0701754	0	0.269006
CDK8	0	4	0	0	0	0	0		4	0	4	0		CDK8	0	0.0350877	0	0.0116959
CDKN1A	24	-93	-16	-7	9	0	0		-85	2	133	16		CDKN1A	0.631579	-0.815789	-0.5	0.649123
CDKN1B	14	0	15	-2	1	0	0		29	-1	29	3		CDKN1B	0.368421	0	0.46875	0.279057
CDKN1C	13	0	0	-1	1	0	0		13	0	13	2		CDKN1C	0.342105	0	0	0.114035
CDKN2A	-2	0	0	-1	2	0	0		-2	1	2	3		CDKN2A	-0.0526316	0	0	0.0175439
CDKN2C	-3	0	0	-4	1	0	0		-3	-3	3	5		CDKN2C	-0.0789474	0	0	0.0263158
CDKN3	0	0	0	0	0	0	0		0	0	0	0		CDKN3	0	0	0	0
CDX2	0	-4	0	-8	0	0	0		-4	-8	4	8		CDX2	0	-0.0350877	0	0.0116959
CEBPA	-7	-55	-3	0	4	0	0		-65	4	65	4		CEBPA	-0.184211	-0.482456	-0.09375	0.253472
CEBPB	8	0	0	-4	1	0	0		8	-3	8	5		CEBPB	0.210526	0	0	0.0701754
CEP19	23	0	0	0	1	0	0		23	1	23	1		CEP19	0.605263	0	0	0.201754
CEP41	11	0	1	0	0	0	0		12	0	12	0		CEP41	0.289474	0	0.03125	0.106908
CERS2	13	0	0	-1	1	0	0		13	0	13	2		CERS2	0.342105	0	0	0.114035
CFH	0	0	0	0	0	0	0		0	0	0	0		CFH	0	0	0	0
CFTR	-5	0	0	0	0	0	0		-5	0	5	0		CFTR	-0.131579	0	0	0.0438596
CHD9	11	0	1	0	0	0	0		12	0	12	0		CHD9	0.289474	0	0.03125	0.106908
CHEK1	9	0	-1	2	0	0	0		8	2	10	2		CHEK1	0.236842	0	-0.03125	0.089364
CHMP2B	0	0	0	-8	0	0	0		0	-8	0	8		CHMP2B	0	0	0	0
CHUK	8	-23	0	17	13	0	0		-15	30	31	30		CHUK	0.210526	-0.201754	0	0.137427
CIAPIN1	11	0	0	0	0	0	0		11	0	11	0		CIAPIN1	0.289474	0	0	0.0964912
CLINT1	23	0	0	0	1	0	0		23	1	23	1		CLINT1	0.605263	0	0	0.201754
CLOCK	0	0	0	-4	0	0	0		0	-4	0	4		CLOCK	0	0	0	0
CLUAP1	11	0	1	0	0	0	0		12	0	12	0		CLUAP1	0.289474	0	0.03125	0.106908
CNN3	-7	-54	-3	0	4	0	0		-64	4	64	4		CNN3	-0.184211	-0.473684	-0.09375	0.250548
COL15A1	0	1	0	0	0	0	0		1	0	1	0		COL15A1	0	0.00877193	0	0.00292398
COL1A1	-6	-46	2	2	3	0	0		-50	5	54	5		COL1A1	-0.157895	-0.403509	0.0625	0.207968
COL1A2	0	1	0	0	0	0	0		1	0	1	0		COL1A2	0	0.00877193	0	0.00292398
COL21A1	0	1	0	0	0	0	0		1	0	1	0		COL21A1	0	0.00877193	0	0.00292398
COL3A1	4	1	0	2	0	0	0		5	2	5	2		COL3A1	0.105263	0.00877193	0	0.0380117
COL4A1	8	1	0	-6	0	0	0		9	-6	9	6		COL4A1	0.210526	0.00877193	0	0.0730994
COL4A2	4	1	0	-8	0	0	0		5	-8	5	8		COL4A2	0.105263	0.00877193	0	0.0380117
COL5A3	4	0	0	2	0	0	0		4	2	4	2		COL5A3	0.105263	0	0	0.0350877
COL7A1	0	1	0	0	0	0	0		1	0	1	0		COL7A1	0	0.00877193	0	0.00292398
COPS6	-3	0	0	0	0	-4	0		-3	-4	3	4		COPS6	-0.0789474	0	0	0.0263158
COPS8	-3	0	0	0	0	-4	0		-3	-4	3	4		COPS8	-0.0789474	0	0	0.0263158
CORO1A	14	0	0	1	1	0	0		14	2	14	2		CORO1A	0.368421	0	0	0.122807
CPEB2	-4	4	-6	0	0	0	0		-6	0	14	0		CPEB2	-0.105263	0.0350877	-0.1875	0.109284
CPEB3	4	4	0	-8	0	0	0		8	-8	8	8		CPEB3	0.105263	0.0350877	0	0.0467836
CPEB4	27	4	0	-8	1	0	0		31	-7	31	9		CPEB4	0.710526	0.0350877	0	0.248538
CPNE3	-6	-3	0	0	0	1	0		-9	1	9	1		CPNE3	-0.157895	-0.0263158	0	0.0614035
CPT1A	0	0	0	-4	0	0	-12		0	-16	0	16		CPT1A	0	0	0	0
CREB1	0	0	0	-4	0	0	0		0	-4	0	4		CREB1	0	0	0	0
CREB5	-1	0	0	0	0	0	0		-1	0	1	0		CREB5	-0.0263158	0	0	0.00877193
CREBBP	0	0	0	0	0	1	0		0	1	0	1		CREBBP	0	0	0	0
CREBZF	5	0	0	0	1	0	0		5	1	5	1		CREBZF	0.131579	0	0	0.0438596
CREG1	0	-1	0	0	0	0	0		-1	0	1	0		CREG1	0	-0.00877193	0	0.00292398
CRIM1	4	0	0	2	0	0	0		4	2	4	2		CRIM1	0.105263	0	0	0.0350877
CRK	9	-7	0	17	4	0	0		2	21	16	21		CRK	0.236842	-0.0614035	0	0.0994152
CROT	0	0	0	0	0	0	0		0	0	0	0		CROT	0	0	0	0
CSF1	-11	0	0	1	-3	0	0		-11	-2	11	4		CSF1	-0.289474	0	0	0.0964912
CSNK1A1	11	0	1	0	0	0	0		12	0	12	0		CSNK1A1	0.289474	0	0.03125	0.106908
CSNK2A1	-4	-2	-2	0	0	0	0		-8	0	8	0		CSNK2A1	-0.105263	-0.0175439	-0.0625	0.061769
CTDSP1	0	-1	0	0	0	0	0		-1	0	1	0		CTDSP1	0	-0.00877193	0	0.00292398
CTGF	23	5	0	0	1	0	0		28	1	28	1		CTGF	0.605263	0.0438596	0	0.216374
CTNNB1	-1	0	-6	0	0	0	0		-7	0	7	0		CTNNB1	-0.0263158	0	-0.1875	0.0712719
CTNNBIP1	0	0	-1	2	0	0	0		-1	2	1	2		CTNNBIP1	0	0	-0.03125	0.0104167
CUL2	8	0	0	0	0	0	0		8	0	8	0		CUL2	0.210526	0	0	0.0701754
CUL5	4	0	-7	-3	0	0	0		-3	-3	11	3		CUL5	0.105263	0	-0.21875	0.108004
CXCL12	13	-8	0	17	0	0	0		5	17	21	17		CXCL12	0.342105	-0.0701754	0	0.137427
CXCR4	4	0	0	-2	0	0	0		4	-2	4	2		CXCR4	0.105263	0	0	0.0350877
CYLD	0	0	0	-4	0	0	0		0	-4	0	4		CYLD	0	0	0	0
CYP19A1	-3	1	0	0	0	0	0		-2	0	4	0		CYP19A1	-0.0789474	0.00877193	0	0.0292398
CYP1B1	-8	0	0	0	0	0	0		-8	0	8	0		CYP1B1	-0.210526	0	0	0.0701754
CYP24A1	0	0	0	1	1	0	0		0	2	0	2		CYP24A1	0	0	0	0
CYP2C8	0	0	12	0	0	0	0		12	0	12	0		CYP2C8	0	0	0.375	0.125
CYP2J2	0	4	0	0	0	0	0		4	0	4	0		CYP2J2	0	0.0350877	0	0.0116959
CYP2U1	11	0	1	0	0	0	0		12	0	12	0		CYP2U1	0.289474	0	0.03125	0.106908
CYP3A4	-8	0	11	0	0	0	0		3	0	19	0		CYP3A4	-0.210526	0	0.34375	0.184759
CYP7A1	-5	0	-9	0	-9	0	-12		-14	-21	14	21		CYP7A1	-0.131579	0	-0.28125	0.13761
CYR61	11	-4	1	0	0	0	0		8	0	16	0		CYR61	0.289474	-0.0350877	0.03125	0.118604
DACT3	0	-1	0	0	0	0	0		-1	0	1	0		DACT3	0	-0.00877193	0	0.00292398
DAPK1	0	0	12	0	0	0	0		12	0	12	0		DAPK1	0	0	0.375	0.125
DAXX	1	-7	-15	2	0	0	0		-21	2	23	2		DAXX	0.0263158	-0.0614035	-0.46875	0.18549
DCUN1D2	11	0	1	0	0	0	0		12	0	12	0		DCUN1D2	0.289474	0	0.03125	0.106908
DDAH1	-12	0	-6	0	0	0	0		-18	0	18	0		DDAH1	-0.315789	0	-0.1875	0.167763
DDIT4	5	0	9	0	1	0	0		14	1	14	1		DDIT4	0.131579	0	0.28125	0.13761
DDR1	-2	1	12	-4	0	0	0		11	-4	15	4		DDR1	-0.0526316	0.00877193	0.375	0.145468
DDX17	23	0	0	0	1	0	0		23	1	23	1		DDX17	0.605263	0	0	0.201754
DEDD	1	0	0	2	0	0	0		1	2	1	2		DEDD	0.0263158	0	0	0.00877193
DERL1	1	-7	-15	2	0	0	0		-21	2	23	2		DERL1	0.0263158	-0.0614035	-0.46875	0.18549
DET1	11	0	1	0	0	0	0		12	0	12	0		DET1	0.289474	0	0.03125	0.106908
DGAT1	0	0	0	1	1	0	0		0	2	0	2		DGAT1	0	0	0	0
DHFR	1	0	-1	2	0	0	0		0	2	2	2		DHFR	0.0263158	0	-0.03125	0.0191886
DHFRP1	1	0	-1	2	0	0	0		0	2	2	2		DHFRP1	0.0263158	0	-0.03125	0.0191886
DHX40	11	0	1	0	0	0	0		12	0	12	0		DHX40	0.289474	0	0.03125	0.106908
DICER1	8	2	24	-8	-2	0	0		34	-10	34	10		DICER1	0.210526	0.0175439	0.75	0.326023
DKK1	4	-1	0	-8	0	0	0		3	-8	5	8		DKK1	0.105263	-0.00877193	0	0.0380117
DKK2	5	0	11	0	1	0	0		16	1	16	1		DKK2	0.131579	0	0.34375	0.158443
DLG5	0	0	0	-3	0	0	0		0	-3	0	3		DLG5	0	0	0	0
DLL1	-3	0	0	-4	1	0	0		-3	-3	3	5		DLL1	-0.0789474	0	0	0.0263158
DLX5	0	0	-2	0	0	0	0		-2	0	2	0		DLX5	0	0	-0.0625	0.0208333
DMD	0	-1	0	0	0	0	0		-1	0	1	0		DMD	0	-0.00877193	0	0.00292398
DMTF1	0	0	0	8	4	0	0		0	12	0	12		DMTF1	0	0	0	0
DNAJB11	4	0	0	2	0	0	0		4	2	4	2		DNAJB11	0.105263	0	0	0.0350877
DNAJC27	7	0	-1	0	0	0	0		6	0	8	0		DNAJC27	0.184211	0	-0.03125	0.0718202
DND1	1	0	-1	2	0	0	0		0	2	2	2		DND1	0.0263158	0	-0.03125	0.0191886
DNMT1	17	-7	-8	19	-5	0	0		2	14	32	24		DNMT1	0.447368	-0.0614035	-0.25	0.252924
DNMT3A	10	1	-3	-6	3	0	0		8	-3	14	9		DNMT3A	0.263158	0.00877193	-0.09375	0.121893
DNMT3B	8	1	0	-6	0	0	0		9	-6	9	6		DNMT3B	0.210526	0.00877193	0	0.0730994
DNPEP	0	0	0	0	-1	0	0		0	-1	0	1		DNPEP	0	0	0	0
DOCK4	1	-7	-15	2	0	0	0		-21	2	23	2		DOCK4	0.0263158	-0.0614035	-0.46875	0.18549
DOCK5	1	-7	-15	2	0	0	0		-21	2	23	2		DOCK5	0.0263158	-0.0614035	-0.46875	0.18549
DOCK7	1	-7	-15	2	0	0	0		-21	2	23	2		DOCK7	0.0263158	-0.0614035	-0.46875	0.18549
DOHH	0	0	0	0	0	0	0		0	0	0	0		DOHH	0	0	0	0
DPYSL2	4	0	0	0	0	0	0		4	0	4	0		DPYSL2	0.105263	0	0	0.0350877
DSTYK	-5	0	0	0	-9	0	-12		-5	-21	5	21		DSTYK	-0.131579	0	0	0.0438596
DTD1	23	0	0	0	1	0	0		23	1	23	1		DTD1	0.605263	0	0	0.201754
DTL	0	-4	-4	-3	0	0	0		-8	-3	8	3		DTL	0	-0.0350877	-0.125	0.0533626
DUSP1	0	0	0	0	0	0	0		0	0	0	0		DUSP1	0	0	0	0
DUSP10	1	-7	0	2	0	0	0		-6	2	8	2		DUSP10	0.0263158	-0.0614035	0	0.0292398
DUSP2	-1	0	0	2	-9	0	-12		-1	-19	1	23		DUSP2	-0.0263158	0	0	0.00877193
DVL2	5	0	0	0	1	1	0		5	2	5	2		DVL2	0.131579	0	0	0.0438596
E2F1	18	-24	0	6	9	0	0		-6	15	42	15		E2F1	0.473684	-0.210526	0	0.22807
E2F2	12	0	0	3	1	0	0		12	4	12	4		E2F2	0.315789	0	0	0.105263
E2F3	-3	-3	0	-2	3	0	0		-6	1	6	5		E2F3	-0.0789474	-0.0263158	0	0.0350877
E2F6	0	-2	0	-8	0	0	0		-2	-8	2	8		E2F6	0	-0.0175439	0	0.00584795
EBP	0	0	0	0	0	0	0		0	0	0	0		EBP	0	0	0	0
EDN1	2	-53	0	-4	4	0	0		-51	0	55	8		EDN1	0.0526316	-0.464912	0	0.172515
EDNRA	-8	0	0	0	0	0	0		-8	0	8	0		EDNRA	-0.210526	0	0	0.0701754
EED	0	0	0	4	8	0	0		0	12	0	12		EED	0	0	0	0
EFEMP2	0	0	0	0	0	0	0		0	0	0	0		EFEMP2	0	0	0	0
EFNA1	0	0	0	0	0	0	0		0	0	0	0		EFNA1	0	0	0	0
EFNA3	-12	0	0	0	0	0	0		-12	0	12	0		EFNA3	-0.315789	0	0	0.105263
EFNB1	0	-1	0	0	0	0	0		-1	0	1	0		EFNB1	0	-0.00877193	0	0.00292398
EFNB2	4	0	2	2	0	0	0		6	2	6	2		EFNB2	0.105263	0	0.0625	0.0559211
EGFL7	-3	-54	0	17	0	0	0		-57	17	57	17		EGFL7	-0.0789474	-0.473684	0	0.184211
EGFR	-15	-58	0	2	0	-3	0		-73	-1	73	5		EGFR	-0.394737	-0.508772	0	0.30117
EGLN3	-3	1	0	0	-9	0	-12		-2	-21	4	21		EGLN3	-0.0789474	0.00877193	0	0.0292398
EGR1	0	0	0	0	0	0	0		0	0	0	0		EGR1	0	0	0	0
EGR2	4	0	11	-2	0	0	0		15	-2	15	2		EGR2	0.105263	0	0.34375	0.149671
EID1	0	0	0	4	8	0	0		0	12	0	12		EID1	0	0	0	0
EIF3J	0	0	-2	0	0	-4	0		-2	-4	2	4		EIF3J	0	0	-0.0625	0.0208333
EIF4A1	4	0	0	0	0	0	0		4	0	4	0		EIF4A1	0.105263	0	0	0.0350877
EIF4A2	1	-7	0	2	0	0	0		-6	2	8	2		EIF4A2	0.0263158	-0.0614035	0	0.0292398
EIF4E	23	0	0	0	1	0	0		23	1	23	1		EIF4E	0.605263	0	0	0.201754
ELAVL1	0	0	2	0	0	0	0		2	0	2	0		ELAVL1	0	0	0.0625	0.0208333
ELAVL4	-1	0	0	-4	0	0	0		-1	-4	1	4		ELAVL4	-0.0263158	0	0	0.00877193
ELK3	0	-1	0	0	0	0	0		-1	0	1	0		ELK3	0	-0.00877193	0	0.00292398
ELMO2	0	0	0	0	0	0	0		0	0	0	0		ELMO2	0	0	0	0
ELOVL6	-1	0	0	0	0	0	0		-1	0	1	0		ELOVL6	-0.0263158	0	0	0.00877193
ENTPD4	-5	0	0	0	-9	0	-12		-5	-21	5	21		ENTPD4	-0.131579	0	0	0.0438596
EOMES	-1	0	0	0	0	0	0		-1	0	1	0		EOMES	-0.0263158	0	0	0.00877193
EP300	4	0	0	-2	0	0	0		4	-2	4	2		EP300	0.105263	0	0	0.0350877
EPAS1	0	0	0	0	0	0	0		0	0	0	0		EPAS1	0	0	0	0
EPB41L3	0	-19	0	8	0	0	0		-19	8	19	8		EPB41L3	0	-0.166667	0	0.0555556
EPHA2	4	4	0	0	0	0	0		8	0	8	0		EPHA2	0.105263	0.0350877	0	0.0467836
EPHA5	-3	0	0	-4	1	0	0		-3	-3	3	5		EPHA5	-0.0789474	0	0	0.0263158
EPHB4	4	0	0	2	0	0	0		4	2	4	2		EPHB4	0.105263	0	0	0.0350877
EPN2	4	0	0	0	0	0	0		4	0	4	0		EPN2	0.105263	0	0	0.0350877
ERBB2	-1	-6	0	-1	1	0	0		-7	0	7	2		ERBB2	-0.0263158	-0.0526316	0	0.0263158
ERBB2IP	0	0	-11	0	0	0	0		-11	0	11	0		ERBB2IP	0	0	-0.34375	0.114583
ERBB3	0	0	-2	1	1	0	0		-2	2	2	2		ERBB3	0	0	-0.0625	0.0208333
ERBB4	4	0	-6	0	0	0	0		-2	0	10	0		ERBB4	0.105263	0	-0.1875	0.0975877
ERCC3	0	0	-4	-3	0	0	0		-4	-3	4	3		ERCC3	0	0	-0.125	0.0416667
ERCC4	0	0	-2	-3	0	0	0		-2	-3	2	3		ERCC4	0	0	-0.0625	0.0208333
ERG	17	-3	0	0	1	1	0		14	2	20	2		ERG	0.447368	-0.0263158	0	0.157895
ERGIC3	0	0	0	0	0	0	0		0	0	0	0		ERGIC3	0	0	0	0
ERRFI1	0	0	1	0	0	0	0		1	0	1	0		ERRFI1	0	0	0.03125	0.0104167
ESR1	14	5	0	-1	1	1	0		19	1	19	3		ESR1	0.368421	0.0438596	0	0.137427
ESR2	8	0	0	0	0	0	0		8	0	8	0		ESR2	0.210526	0	0	0.0701754
ETS1	6	-20	0	-12	1	0	0		-14	-11	26	13		ETS1	0.157895	-0.175439	0	0.111111
EXOSC2	11	0	1	0	0	0	0		12	0	12	0		EXOSC2	0.289474	0	0.03125	0.106908
EYA4	-8	0	0	0	0	0	0		-8	0	8	0		EYA4	-0.210526	0	0	0.0701754
EZH2	-3	4	0	0	8	1	0		1	9	7	9		EZH2	-0.0789474	0.0350877	0	0.0380117
EZR	0	0	4	0	0	0	0		4	0	4	0		EZR	0	0	0.125	0.0416667
F11R	23	0	0	0	1	0	0		23	1	23	1		F11R	0.605263	0	0	0.201754
FABP3	-7	-54	-3	0	4	0	0		-64	4	64	4		FABP3	-0.184211	-0.473684	-0.09375	0.250548
FABP4	0	0	0	0	0	0	0		0	0	0	0		FABP4	0	0	0	0
FADD	0	0	0	0	0	0	0		0	0	0	0		FADD	0	0	0	0
FAF1	1	0	0	2	0	0	0		1	2	1	2		FAF1	0.0263158	0	0	0.00877193
FAIM	-6	-3	0	0	0	1	0		-9	1	9	1		FAIM	-0.157895	-0.0263158	0	0.0614035
FAM117B	-5	0	-9	0	-9	0	-12		-14	-21	14	21		FAM117B	-0.131579	0	-0.28125	0.13761
FAM135A	11	0	1	0	0	0	0		12	0	12	0		FAM135A	0.289474	0	0.03125	0.106908
FAM177A1	11	0	1	0	0	0	0		12	0	12	0		FAM177A1	0.289474	0	0.03125	0.106908
FAM199X	11	0	1	0	0	0	0		12	0	12	0		FAM199X	0.289474	0	0.03125	0.106908
FAM3C	23	0	0	0	1	0	0		23	1	23	1		FAM3C	0.605263	0	0	0.201754
FAM45A	23	0	0	0	1	0	0		23	1	23	1		FAM45A	0.605263	0	0	0.201754
FAM91A1	11	0	1	0	0	0	0		12	0	12	0		FAM91A1	0.289474	0	0.03125	0.106908
FANCG	4	0	0	0	0	0	0		4	0	4	0		FANCG	0.105263	0	0	0.0350877
FAS	0	1	0	0	0	0	0		1	0	1	0		FAS	0	0.00877193	0	0.00292398
FASLG	1	-7	-15	2	0	0	0		-21	2	23	2		FASLG	0.0263158	-0.0614035	-0.46875	0.18549
FBLN5	0	0	0	0	0	0	0		0	0	0	0		FBLN5	0	0	0	0
FBN1	0	1	0	0	0	0	0		1	0	1	0		FBN1	0	0.00877193	0	0.00292398
FBN2	0	0	-1	0	0	0	0		-1	0	1	0		FBN2	0	0	-0.03125	0.0104167
FBXO31	7	0	0	0	0	0	0		7	0	7	0		FBXO31	0.184211	0	0	0.0614035
FBXW7	2	-19	0	8	0	0	0		-17	8	21	8		FBXW7	0.0526316	-0.166667	0	0.0730994
FEN1	1	0	0	2	0	0	0		1	2	1	2		FEN1	0.0263158	0	0	0.00877193
FGA	8	1	0	-10	0	0	0		9	-10	9	10		FGA	0.210526	0.00877193	0	0.0730994
FGB	8	1	2	-10	0	0	0		11	-10	11	10		FGB	0.210526	0.00877193	0.0625	0.0939327
FGF20	-4	0	0	0	0	0	0		-4	0	4	0		FGF20	-0.105263	0	0	0.0350877
FGF7	11	0	0	0	0	0	0		11	0	11	0		FGF7	0.289474	0	0	0.0964912
FGF9	0	0	0	0	-1	0	0		0	-1	0	1		FGF9	0	0	0	0
FGFR1	2	-3	0	0	0	1	0		-1	1	5	1		FGFR1	0.0526316	-0.0263158	0	0.0263158
FGFR2	0	0	0	1	1	0	0		0	2	0	2		FGFR2	0	0	0	0
FGFR3	0	0	0	0	0	0	0		0	0	0	0		FGFR3	0	0	0	0
FGFRL1	-12	0	0	0	0	0	0		-12	0	12	0		FGFRL1	-0.315789	0	0	0.105263
FGG	8	1	0	-10	0	0	0		9	-10	9	10		FGG	0.210526	0.00877193	0	0.0730994
FHIT	2	0	0	0	3	0	0		2	3	2	3		FHIT	0.0526316	0	0	0.0175439
FIS1	0	0	0	0	0	0	0		0	0	0	0		FIS1	0	0	0	0
FLI1	34	0	0	0	1	0	0		34	1	34	1		FLI1	0.894737	0	0	0.298246
FLT1	0	0	0	0	0	0	0		0	0	0	0		FLT1	0	0	0	0
FLT3	4	0	0	-2	0	0	0		4	-2	4	2		FLT3	0.105263	0	0	0.0350877
FMOD	1	-7	0	2	0	0	0		-6	2	8	2		FMOD	0.0263158	-0.0614035	0	0.0292398
FMR1	5	0	0	0	1	0	0		5	1	5	1		FMR1	0.131579	0	0	0.0438596
FN1	-7	-54	0	0	4	0	0		-61	4	61	4		FN1	-0.184211	-0.473684	0	0.219298
FNDC3B	2	0	0	0	3	0	0		2	3	2	3		FNDC3B	0.0526316	0	0	0.0175439
FOS	17	0	8	1	1	0	0		25	2	25	2		FOS	0.447368	0	0.25	0.232456
FOSB	0	0	0	0	0	0	0		0	0	0	0		FOSB	0	0	0	0
FOSL1	-3	0	0	-4	1	0	0		-3	-3	3	5		FOSL1	-0.0789474	0	0	0.0263158
FOXD1	0	-4	0	0	0	0	0		-4	0	4	0		FOXD1	0	-0.0350877	0	0.0116959
FOXF2	0	0	0	-4	0	0	0		0	-4	0	4		FOXF2	0	0	0	0
FOXJ3	-5	0	0	0	-9	0	-12		-5	-21	5	21		FOXJ3	-0.131579	0	0	0.0438596
FOXM1	12	-8	0	0	0	0	0		4	0	20	0		FOXM1	0.315789	-0.0701754	0	0.128655
FOXN3	0	0	0	0	0	0	0		0	0	0	0		FOXN3	0	0	0	0
FOXO1	2	-27	0	-4	0	0	0		-25	-4	29	4		FOXO1	0.0526316	-0.236842	0	0.0964912
FOXO3	28	0	0	-13	1	0	0		28	-12	28	14		FOXO3	0.736842	0	0	0.245614
FOXO4	0	-60	0	0	0	0	0		-60	0	60	0		FOXO4	0	-0.526316	0	0.175439
FOXP1	-15	-54	0	-4	-4	0	-12		-69	-20	69	20		FOXP1	-0.394737	-0.473684	0	0.289474
FOXP3	0	-1	0	0	0	0	0		-1	0	1	0		FOXP3	0	-0.00877193	0	0.00292398
FSCN1	7	-50	0	0	4	1	0		-43	5	57	5		FSCN1	0.184211	-0.438596	0	0.207602
FUNDC2	-5	0	0	0	-9	0	-12		-5	-21	5	21		FUNDC2	-0.131579	0	0	0.0438596
FURIN	1	0	0	2	0	0	0		1	2	1	2		FURIN	0.0263158	0	0	0.00877193
FUT4	-2	1	0	-4	0	0	0		-1	-4	3	4		FUT4	-0.0526316	0.00877193	0	0.0204678
FXN	0	-1	0	0	0	0	0		-1	0	1	0		FXN	0	-0.00877193	0	0.00292398
FZD3	0	-1	0	0	0	0	0		-1	0	1	0		FZD3	0	-0.00877193	0	0.00292398
FZD7	23	0	0	0	1	0	0		23	1	23	1		FZD7	0.605263	0	0	0.201754
FZD8	-1	0	0	-4	0	0	0		-1	-4	1	4		FZD8	-0.0263158	0	0	0.00877193
G6PC	4	0	0	0	0	0	0		4	0	4	0		G6PC	0.105263	0	0	0.0350877
G6PC3	-5	0	0	0	-9	0	-12		-5	-21	5	21		G6PC3	-0.131579	0	0	0.0438596
G6PD	-7	-54	0	0	4	0	0		-61	4	61	4		G6PD	-0.184211	-0.473684	0	0.219298
GABARAPL1	11	0	0	0	0	0	0		11	0	11	0		GABARAPL1	0.289474	0	0	0.0964912
GALNT10	-5	0	0	0	-9	0	-12		-5	-21	5	21		GALNT10	-0.131579	0	0	0.0438596
GALNT7	11	0	0	0	0	0	0		11	0	11	0		GALNT7	0.289474	0	0	0.0964912
GAPDH	0	1	0	0	0	0	0		1	0	1	0		GAPDH	0	0.00877193	0	0.00292398
GATA4	-7	-54	0	0	4	0	0		-61	4	61	4		GATA4	-0.184211	-0.473684	0	0.219298
GATA6	0	-4	1	0	0	0	0		-3	0	5	0		GATA6	0	-0.0350877	0.03125	0.0221126
GATM	11	0	0	0	0	0	0		11	0	11	0		GATM	0.289474	0	0	0.0964912
GCFC2	11	0	0	0	0	0	0		11	0	11	0		GCFC2	0.289474	0	0	0.0964912
GCM1	0	0	0	0	0	0	0		0	0	0	0		GCM1	0	0	0	0
GCSAM	11	0	0	0	0	0	0		11	0	11	0		GCSAM	0.289474	0	0	0.0964912
GDAP1	0	4	0	0	0	0	0		4	0	4	0		GDAP1	0	0.0350877	0	0.0116959
GEMIN2	0	0	0	0	0	0	0		0	0	0	0		GEMIN2	0	0	0	0
GEMIN4	4	0	0	0	0	0	0		4	0	4	0		GEMIN4	0.105263	0	0	0.0350877
GJA1	-7	-54	0	0	4	0	0		-61	4	61	4		GJA1	-0.184211	-0.473684	0	0.219298
GLI1	0	0	0	1	1	1	0		0	3	0	3		GLI1	0	0	0	0
GLUL	4	0	0	-8	0	0	0		4	-8	4	8		GLUL	0.105263	0	0	0.0350877
GMFB	23	0	0	0	1	0	0		23	1	23	1		GMFB	0.605263	0	0	0.201754
GNAI2	0	0	0	0	0	1	0		0	1	0	1		GNAI2	0	0	0	0
GOLM1	23	0	0	0	1	0	0		23	1	23	1		GOLM1	0.605263	0	0	0.201754
GOLT1B	11	0	0	0	0	0	0		11	0	11	0		GOLT1B	0.289474	0	0	0.0964912
GPD1	0	0	0	0	0	0	0		0	0	0	0		GPD1	0	0	0	0
GPD1L	-12	0	0	0	0	0	0		-12	0	12	0		GPD1L	-0.315789	0	0	0.105263
GPM6B	11	0	0	0	0	0	0		11	0	11	0		GPM6B	0.289474	0	0	0.0964912
GPR137B	7	0	0	0	0	0	0		7	0	7	0		GPR137B	0.184211	0	0	0.0614035
GPR78	-2	1	0	-4	0	1	0		-1	-3	3	5		GPR78	-0.0526316	0.00877193	0	0.0204678
GPS1	-3	0	0	0	0	-4	0		-3	-4	3	4		GPS1	-0.0789474	0	0	0.0263158
GPX2	7	0	0	0	0	0	0		7	0	7	0		GPX2	0.184211	0	0	0.0614035
GRB2	0	0	0	0	0	0	0		0	0	0	0		GRB2	0	0	0	0
GRIN2A	0	0	0	1	1	0	0		0	2	0	2		GRIN2A	0	0	0	0
GRM7	-3	0	0	-4	1	0	0		-3	-3	3	5		GRM7	-0.0789474	0	0	0.0263158
GRN	4	0	0	-6	0	0	0		4	-6	4	6		GRN	0.105263	0	0	0.0350877
GSK3B	0	4	0	0	0	0	0		4	0	4	0		GSK3B	0	0.0350877	0	0.0116959
GSTP1	-12	-47	0	0	0	0	0		-59	0	59	0		GSTP1	-0.315789	-0.412281	0	0.24269
GYS1	-5	0	0	0	-9	0	-12		-5	-21	5	21		GYS1	-0.131579	0	0	0.0438596
H2AFX	1	-4	0	6	8	0	0		-3	14	5	14		H2AFX	0.0263158	-0.0350877	0	0.0204678
HAL	11	0	0	0	0	0	0		11	0	11	0		HAL	0.289474	0	0	0.0964912
HAND2	-7	-54	0	0	4	0	0		-61	4	61	4		HAND2	-0.184211	-0.473684	0	0.219298
HBEGF	0	0	0	0	4	0	0		0	4	0	4		HBEGF	0	0	0	0
HBP1	22	0	0	-8	0	0	0		22	-8	22	8		HBP1	0.578947	0	0	0.192982
HCN2	-25	-104	0	0	4	1	0		-129	5	129	5		HCN2	-0.657895	-0.912281	0	0.523392
HCN4	-23	-104	0	0	4	1	0		-127	5	127	5		HCN4	-0.605263	-0.912281	0	0.505848
HDAC1	-3	0	0	-4	1	0	0		-3	-3	3	5		HDAC1	-0.0789474	0	0	0.0263158
HDAC2	23	0	0	0	1	0	0		23	1	23	1		HDAC2	0.605263	0	0	0.201754
HDAC4	-3	-54	0	2	3	0	0		-57	5	57	5		HDAC4	-0.0789474	-0.473684	0	0.184211
HERC4	11	0	0	0	0	0	0		11	0	11	0		HERC4	0.289474	0	0	0.0964912
HES1	4	0	12	0	0	0	0		16	0	16	0		HES1	0.105263	0	0.375	0.160088
HGS	0	0	0	0	0	4	0		0	4	0	4		HGS	0	0	0	0
HIF1A	14	1	0	6	8	0	0		15	14	15	14		HIF1A	0.368421	0.00877193	0	0.125731
HIF1AN	0	-1	0	0	0	0	0		-1	0	1	0		HIF1AN	0	-0.00877193	0	0.00292398
HIPK2	2	0	-1	0	0	0	0		1	0	3	0		HIPK2	0.0526316	0	-0.03125	0.0279605
HIPK3	12	1	1	2	0	0	0		14	2	14	2		HIPK3	0.315789	0.00877193	0.03125	0.118604
HIVEP2	11	0	0	0	0	0	0		11	0	11	0		HIVEP2	0.289474	0	0	0.0964912
HK2	2	0	4	1	4	0	0		6	5	6	5		HK2	0.0526316	0	0.125	0.0592105
HLA-G	0	0	0	0	0	0	0		0	0	0	0		HLA-G	0	0	0	0
HLTF	23	0	0	0	1	0	0		23	1	23	1		HLTF	0.605263	0	0	0.201754
HMGA1	4	3	0	1	1	0	0		7	2	7	2		HMGA1	0.105263	0.0263158	0	0.0438596
HMGA2	2	9	-5	-3	1	-4	-12		6	-18	16	20		HMGA2	0.0526316	0.0789474	-0.15625	0.095943
HMGB1	0	0	-4	0	0	0	0		-4	0	4	0		HMGB1	0	0	-0.125	0.0416667
HMGN2	4	0	0	0	0	0	0		4	0	4	0		HMGN2	0.105263	0	0	0.0350877
HMGXB4	5	0	0	0	1	0	0		5	1	5	1		HMGXB4	0.131579	0	0	0.0438596
HMOX1	-5	0	0	0	-9	0	-12		-5	-21	5	21		HMOX1	-0.131579	0	0	0.0438596
HNF4A	-14	0	0	-2	1	0	0		-14	-1	14	3		HNF4A	-0.368421	0	0	0.122807
HNRNPK	1	-7	0	2	0	0	0		-6	2	8	2		HNRNPK	0.0263158	-0.0614035	0	0.0292398
HOXA1	-12	0	-6	0	0	0	0		-18	0	18	0		HOXA1	-0.315789	0	-0.1875	0.167763
HOXA10	-11	0	-4	-3	0	0	0		-15	-3	15	3		HOXA10	-0.289474	0	-0.125	0.138158
HOXA5	-8	0	-2	0	0	0	0		-10	0	10	0		HOXA5	-0.210526	0	-0.0625	0.0910088
HOXA9	20	-7	0	17	1	0	0		13	18	27	18		HOXA9	0.526316	-0.0614035	0	0.195906
HOXB5	0	0	0	0	0	0	0		0	0	0	0		HOXB5	0	0	0	0
HOXC13	0	-1	0	0	0	0	0		-1	0	1	0		HOXC13	0	-0.00877193	0	0.00292398
HRAS	6	0	0	0	3	0	0		6	3	6	3		HRAS	0.157895	0	0	0.0526316
HRH1	0	0	-4	-3	0	0	0		-4	-3	4	3		HRH1	0	0	-0.125	0.0416667
HSF2	0	1	0	0	0	0	0		1	0	1	0		HSF2	0	0.00877193	0	0.00292398
HSP90B1	0	-19	0	8	0	0	0		-19	8	19	8		HSP90B1	0	-0.166667	0	0.0555556
HSPA4	-7	-54	-3	0	4	0	0		-64	4	64	4		HSPA4	-0.184211	-0.473684	-0.09375	0.250548
HSPB2	7	0	-1	0	0	0	0		6	0	8	0		HSPB2	0.184211	0	-0.03125	0.0718202
HSPB6	-4	0	0	-4	0	0	0		-4	-4	4	4		HSPB6	-0.105263	0	0	0.0350877
HSPD1	-7	-54	-3	0	4	0	0		-64	4	64	4		HSPD1	-0.184211	-0.473684	-0.09375	0.250548
HTR2C	0	0	-4	0	0	0	0		-4	0	4	0		HTR2C	0	0	-0.125	0.0416667
ICAM1	32	-8	-6	1	1	0	0		18	2	46	2		ICAM1	0.842105	-0.0701754	-0.1875	0.366594
ID2	0	0	12	-8	0	0	0		12	-8	12	8		ID2	0	0	0.375	0.125
ID4	4	0	0	0	0	0	0		4	0	4	0		ID4	0.105263	0	0	0.0350877
IDH2	0	0	4	0	0	0	0		4	0	4	0		IDH2	0	0	0.125	0.0416667
IFITM1	-11	0	0	0	0	0	0		-11	0	11	0		IFITM1	-0.289474	0	0	0.0964912
IFNB1	20	8	-3	-4	2	0	0		25	-2	31	6		IFNB1	0.526316	0.0701754	-0.09375	0.23008
IFNG	12	0	0	10	4	0	0		12	14	12	14		IFNG	0.315789	0	0	0.105263
IFNGR1	11	0	1	0	0	0	0		12	0	12	0		IFNGR1	0.289474	0	0.03125	0.106908
IGF1	2	0	0	0	0	0	0		2	0	2	0		IGF1	0.0526316	0	0	0.0175439
IGF1R	16	-30	-13	12	8	-3	-12		-27	5	59	35		IGF1R	0.421053	-0.263158	-0.40625	0.363487
IGF2	4	0	0	-1	1	1	0		4	1	4	3		IGF2	0.105263	0	0	0.0350877
IGF2BP1	0	0	0	0	0	0	0		0	0	0	0		IGF2BP1	0	0	0	0
IGFBP1	0	1	0	0	0	0	0		1	0	1	0		IGFBP1	0	0.00877193	0	0.00292398
IGFBP2	9	-7	-5	17	0	0	0		-3	17	21	17		IGFBP2	0.236842	-0.0614035	-0.15625	0.151499
IGJ	11	0	0	0	0	0	0		11	0	11	0		IGJ	0.289474	0	0	0.0964912
IKBKB	-2	1	15	-4	0	0	0		14	-4	18	4		IKBKB	-0.0526316	0.00877193	0.46875	0.176718
IKBKE	11	0	1	0	0	4	0		12	4	12	4		IKBKE	0.289474	0	0.03125	0.106908
IL10	0	1	0	0	0	0	0		1	0	1	0		IL10	0	0.00877193	0	0.00292398
IL11	-1	0	4	0	0	0	0		3	0	5	0		IL11	-0.0263158	0	0.125	0.0504386
IL13	-1	1	2	0	0	0	0		2	0	4	0		IL13	-0.0263158	0.00877193	0.0625	0.0325292
IL13RA1	11	0	0	0	0	0	0		11	0	11	0		IL13RA1	0.289474	0	0	0.0964912
IL17RB	11	0	0	0	0	0	0		11	0	11	0		IL17RB	0.289474	0	0	0.0964912
IL18	0	0	0	0	0	0	0		0	0	0	0		IL18	0	0	0	0
IL1A	0	4	0	-2	0	0	0		4	-2	4	2		IL1A	0	0.0350877	0	0.0116959
IL1B	1	-7	-15	2	0	0	0		-21	2	23	2		IL1B	0.0263158	-0.0614035	-0.46875	0.18549
IL2	0	-4	1	0	0	0	0		-3	0	5	0		IL2	0	-0.0350877	0.03125	0.0221126
IL6	0	4	0	0	0	0	0		4	0	4	0		IL6	0	0.0350877	0	0.0116959
IL6R	4	-1	12	0	0	0	0		15	0	17	0		IL6R	0.105263	-0.00877193	0.375	0.163012
IL8	11	0	-3	0	0	0	0		8	0	14	0		IL8	0.289474	0	-0.09375	0.127741
ILK	23	7	0	0	1	-1	0		30	0	30	2		ILK	0.605263	0.0614035	0	0.222222
IMPA1	-3	0	0	-4	1	0	0		-3	-3	3	5		IMPA1	-0.0789474	0	0	0.0263158
IMPDH1	8	0	0	-6	0	0	0		8	-6	8	6		IMPDH1	0.210526	0	0	0.0701754
IMPDH2	-3	0	0	-4	1	0	0		-3	-3	3	5		IMPDH2	-0.0789474	0	0	0.0263158
ING1	0	0	0	0	0	0	0		0	0	0	0		ING1	0	0	0	0
ING4	0	0	0	0	0	0	0		0	0	0	0		ING4	0	0	0	0
INPP5D	11	0	0	0	0	0	0		11	0	11	0		INPP5D	0.289474	0	0	0.0964912
INPP5F	11	0	1	0	0	0	0		12	0	12	0		INPP5F	0.289474	0	0.03125	0.106908
INTS6	11	0	0	0	0	0	0		11	0	11	0		INTS6	0.289474	0	0	0.0964912
IQGAP1	0	-1	0	0	0	0	0		-1	0	1	0		IQGAP1	0	-0.00877193	0	0.00292398
IRAK1	0	0	-2	0	0	0	0		-2	0	2	0		IRAK1	0	0	-0.0625	0.0208333
IRAK2	0	0	0	0	0	0	0		0	0	0	0		IRAK2	0	0	0	0
IRAK3	11	0	0	0	0	0	0		11	0	11	0		IRAK3	0.289474	0	0	0.0964912
IRF4	0	0	0	1	1	0	0		0	2	0	2		IRF4	0	0	0	0
IRF5	0	0	-4	0	0	0	0		-4	0	4	0		IRF5	0	0	-0.125	0.0416667
IRS1	32	-7	-5	17	-3	0	0		20	14	44	20		IRS1	0.842105	-0.0614035	-0.15625	0.353253
IRS2	23	0	0	0	1	0	0		23	1	23	1		IRS2	0.605263	0	0	0.201754
ISCU	-11	-7	0	2	0	0	0		-18	2	18	2		ISCU	-0.289474	-0.0614035	0	0.116959
ITCH	-1	0	0	0	0	0	0		-1	0	1	0		ITCH	-0.0263158	0	0	0.00877193
ITGA11	4	0	0	-8	0	0	0		4	-8	4	8		ITGA11	0.105263	0	0	0.0350877
ITGA5	8	-1	0	0	0	0	0		7	0	9	0		ITGA5	0.210526	-0.00877193	0	0.0730994
ITGA9	0	0	0	0	0	0	0		0	0	0	0		ITGA9	0	0	0	0
ITGB1	0	-1	0	-8	0	0	0		-1	-8	1	8		ITGB1	0	-0.00877193	0	0.00292398
ITGB8	23	0	0	0	1	0	0		23	1	23	1		ITGB8	0.605263	0	0	0.201754
ITIH5	4	0	0	-8	0	0	0		4	-8	4	8		ITIH5	0.105263	0	0	0.0350877
ITPR1	8	0	0	0	0	0	0		8	0	8	0		ITPR1	0.210526	0	0	0.0701754
JAG1	-2	-7	0	-2	1	0	0		-9	-1	9	3		JAG1	-0.0526316	-0.0614035	0	0.0380117
JAK1	7	0	0	0	0	0	0		7	0	7	0		JAK1	0.184211	0	0	0.0614035
JAK2	-1	0	0	-4	0	0	0		-1	-4	1	4		JAK2	-0.0263158	0	0	0.00877193
JARID2	11	0	1	0	0	0	0		12	0	12	0		JARID2	0.289474	0	0.03125	0.106908
JAZF1	0	-1	0	0	0	0	0		-1	0	1	0		JAZF1	0	-0.00877193	0	0.00292398
JMY	1	-7	-15	2	0	0	0		-21	2	23	2		JMY	0.0263158	-0.0614035	-0.46875	0.18549
JUN	11	0	1	0	0	0	0		12	0	12	0		JUN	0.289474	0	0.03125	0.106908
KAT2B	11	0	-3	0	0	0	0		8	0	14	0		KAT2B	0.289474	0	-0.09375	0.127741
KBTBD2	11	0	1	0	0	0	0		12	0	12	0		KBTBD2	0.289474	0	0.03125	0.106908
KCNE1	-7	-54	-3	0	4	0	0		-64	4	64	4		KCNE1	-0.184211	-0.473684	-0.09375	0.250548
KCNH1	0	0	0	0	0	8	0		0	8	0	8		KCNH1	0	0	0	0
KCNH2	-18	-50	0	0	0	1	0		-68	1	68	1		KCNH2	-0.473684	-0.438596	0	0.304094
KCNJ2	-7	-54	-3	0	4	0	0		-64	4	64	4		KCNJ2	-0.184211	-0.473684	-0.09375	0.250548
KCNMA1	-1	0	4	0	0	0	0		3	0	5	0		KCNMA1	-0.0263158	0	0.125	0.0504386
KCNQ1	-12	-47	0	0	0	0	0		-59	0	59	0		KCNQ1	-0.315789	-0.412281	0	0.24269
KCNQ2	-1	4	0	-4	0	0	0		3	-4	5	4		KCNQ2	-0.0263158	0.0350877	0	0.0204678
KDM3A	11	0	0	0	0	0	0		11	0	11	0		KDM3A	0.289474	0	0	0.0964912
KDR	0	0	-10	0	0	0	0		-10	0	10	0		KDR	0	0	-0.3125	0.104167
KEAP1	0	0	-2	0	0	0	0		-2	0	2	0		KEAP1	0	0	-0.0625	0.0208333
KHSRP	-8	0	11	0	0	0	0		3	0	19	0		KHSRP	-0.210526	0	0.34375	0.184759
KIAA0430	11	0	1	0	0	0	0		12	0	12	0		KIAA0430	0.289474	0	0.03125	0.106908
KIF20B	0	0	-4	-3	0	0	0		-4	-3	4	3		KIF20B	0	0	-0.125	0.0416667
KIF22	0	0	-4	0	0	0	0		-4	0	4	0		KIF22	0	0	-0.125	0.0416667
KIF23	8	0	0	0	0	0	0		8	0	8	0		KIF23	0.210526	0	0	0.0701754
KIF2A	-7	-54	1	0	4	0	0		-60	4	62	4		KIF2A	-0.184211	-0.473684	0.03125	0.229715
KIT	13	0	11	-1	1	0	0		24	0	24	2		KIT	0.342105	0	0.34375	0.228618
KLB	-3	0	0	-4	1	0	0		-3	-3	3	5		KLB	-0.0789474	0	0	0.0263158
KLF11	0	0	0	0	0	0	0		0	0	0	0		KLF11	0	0	0	0
KLF13	0	-1	2	1	1	0	0		1	2	3	2		KLF13	0	-0.00877193	0.0625	0.0237573
KLF2	8	0	0	0	0	0	0		8	0	8	0		KLF2	0.210526	0	0	0.0701754
KLF4	12	0	12	0	1	0	0		24	1	24	1		KLF4	0.315789	0	0.375	0.230263
KLF9	0	0	1	0	0	0	0		1	0	1	0		KLF9	0	0	0.03125	0.0104167
KLHL20	0	0	0	0	0	0	0		0	0	0	0		KLHL20	0	0	0	0
KLHL5	11	0	0	0	0	0	0		11	0	11	0		KLHL5	0.289474	0	0	0.0964912
KLK10	-3	0	0	0	0	0	0		-3	0	3	0		KLK10	-0.0789474	0	0	0.0263158
KLK6	-3	0	0	0	0	0	0		-3	0	3	0		KLK6	-0.0789474	0	0	0.0263158
KRAS	22	-10	-1	17	3	0	0		11	20	33	20		KRAS	0.578947	-0.0877193	-0.03125	0.232639
KRCC1	11	0	1	0	0	0	0		12	0	12	0		KRCC1	0.289474	0	0.03125	0.106908
KREMEN1	23	0	0	0	1	0	0		23	1	23	1		KREMEN1	0.605263	0	0	0.201754
KREMEN2	4	0	0	-8	0	0	0		4	-8	4	8		KREMEN2	0.105263	0	0	0.0350877
L1CAM	0	0	-4	0	0	0	0		-4	0	4	0		L1CAM	0	0	-0.125	0.0416667
LAMB3	0	0	2	0	0	0	0		2	0	2	0		LAMB3	0	0	0.0625	0.0208333
LAMC1	0	0	0	0	0	0	0		0	0	0	0		LAMC1	0	0	0	0
LARP4	-7	-54	0	0	4	0	0		-61	4	61	4		LARP4	-0.184211	-0.473684	0	0.219298
LASP1	-19	-101	0	0	4	0	0		-120	4	120	4		LASP1	-0.5	-0.885965	0	0.461988
LATS2	0	-1	0	0	0	0	0		-1	0	1	0		LATS2	0	-0.00877193	0	0.00292398
LCOR	0	0	0	0	0	0	0		0	0	0	0		LCOR	0	0	0	0
LCORL	11	0	1	0	0	0	0		12	0	12	0		LCORL	0.289474	0	0.03125	0.106908
LDHA	-3	0	0	-4	1	0	0		-3	-3	3	5		LDHA	-0.0789474	0	0	0.0263158
LDOC1	11	0	1	0	0	0	0		12	0	12	0		LDOC1	0.289474	0	0.03125	0.106908
LEF1	-3	0	0	-4	1	0	0		-3	-3	3	5		LEF1	-0.0789474	0	0	0.0263158
LEFTY1	0	0	0	0	0	0	0		0	0	0	0		LEFTY1	0	0	0	0
LEFTY2	0	0	0	0	0	0	0		0	0	0	0		LEFTY2	0	0	0	0
LGALS3	8	0	0	0	0	0	0		8	0	8	0		LGALS3	0.210526	0	0	0.0701754
LIF	-2	-18	0	4	0	0	0		-20	4	20	4		LIF	-0.0526316	-0.157895	0	0.0701754
LIN28A	0	4	-1	1	1	0	0		3	2	5	2		LIN28A	0	0.0350877	-0.03125	0.0221126
LIN28B	0	4	0	1	1	0	0		4	2	4	2		LIN28B	0	0.0350877	0	0.0116959
LIN7C	11	0	0	0	0	0	0		11	0	11	0		LIN7C	0.289474	0	0	0.0964912
LMNB2	0	0	0	-3	0	0	0		0	-3	0	3		LMNB2	0	0	0	0
LMO2	0	-19	0	8	0	0	0		-19	8	19	8		LMO2	0	-0.166667	0	0.0555556
LNX2	11	0	0	0	0	0	0		11	0	11	0		LNX2	0.289474	0	0	0.0964912
LPAR1	0	0	0	0	0	0	0		0	0	0	0		LPAR1	0	0	0	0
LPL	4	0	0	-8	0	0	0		4	-8	4	8		LPL	0.105263	0	0	0.0350877
LRG1	4	0	0	0	0	0	0		4	0	4	0		LRG1	0.105263	0	0	0.0350877
LRIF1	11	0	0	0	0	0	0		11	0	11	0		LRIF1	0.289474	0	0	0.0964912
LRRC59	11	0	1	0	0	0	0		12	0	12	0		LRRC59	0.289474	0	0.03125	0.106908
LRRFIP1	1	-7	-15	2	0	0	0		-21	2	23	2		LRRFIP1	0.0263158	-0.0614035	-0.46875	0.18549
LYPLA2	23	0	0	0	1	0	0		23	1	23	1		LYPLA2	0.605263	0	0	0.201754
MACC1	4	0	2	0	3	0	0		6	3	6	3		MACC1	0.105263	0	0.0625	0.0559211
MAD2L1	0	0	-4	-3	0	0	0		-4	-3	4	3		MAD2L1	0	0	-0.125	0.0416667
MAFB	-11	0	0	0	0	0	0		-11	0	11	0		MAFB	-0.289474	0	0	0.0964912
MAGEA12	-3	0	0	-4	1	0	0		-3	-3	3	5		MAGEA12	-0.0789474	0	0	0.0263158
MAGEA2	-3	0	0	-4	1	0	0		-3	-3	3	5		MAGEA2	-0.0789474	0	0	0.0263158
MAGEA3	-3	0	0	-4	1	0	0		-3	-3	3	5		MAGEA3	-0.0789474	0	0	0.0263158
MAGEA6	-3	0	0	-4	1	0	0		-3	-3	3	5		MAGEA6	-0.0789474	0	0	0.0263158
MAOA	0	0	-4	0	0	0	0		-4	0	4	0		MAOA	0	0	-0.125	0.0416667
MAP2K1	5	-1	0	-4	1	0	0		4	-3	6	5		MAP2K1	0.131579	-0.00877193	0	0.0467836
MAP2K3	-1	0	-4	0	0	0	0		-5	0	5	0		MAP2K3	-0.0263158	0	-0.125	0.0504386
MAP2K6	23	0	0	0	1	0	0		23	1	23	1		MAP2K6	0.605263	0	0	0.201754
MAP3K10	11	0	1	0	0	0	0		12	0	12	0		MAP3K10	0.289474	0	0.03125	0.106908
MAP3K11	-2	1	0	-4	0	0	0		-1	-4	3	4		MAP3K11	-0.0526316	0.00877193	0	0.0204678
MAP3K12	9	1	-2	0	0	0	0		8	0	12	0		MAP3K12	0.236842	0.00877193	-0.0625	0.102705
MAP3K14	11	0	0	0	0	0	0		11	0	11	0		MAP3K14	0.289474	0	0	0.0964912
MAP3K2	0	4	0	0	0	0	0		4	0	4	0		MAP3K2	0	0.0350877	0	0.0116959
MAP3K8	-1	0	0	-8	0	0	-12		-1	-20	1	20		MAP3K8	-0.0263158	0	0	0.00877193
MAP3K9	-3	0	0	-4	1	0	0		-3	-3	3	5		MAP3K9	-0.0789474	0	0	0.0263158
MAPK1	-2	1	0	-16	0	0	0		-1	-16	3	16		MAPK1	-0.0526316	0.00877193	0	0.0204678
MAPK11	-5	0	0	0	-9	0	-12		-5	-21	5	21		MAPK11	-0.131579	0	0	0.0438596
MAPK14	1	0	0	3	1	0	0		1	4	1	4		MAPK14	0.0263158	0	0	0.00877193
MAPK7	2	0	0	0	3	0	0		2	3	2	3		MAPK7	0.0526316	0	0	0.0175439
MAPK8	-1	0	0	0	0	0	0		-1	0	1	0		MAPK8	-0.0263158	0	0	0.00877193
MAPK9	6	2	0	-4	0	0	0		8	-4	8	4		MAPK9	0.157895	0.0175439	0	0.0584795
MAPRE1	8	0	0	0	0	0	0		8	0	8	0		MAPRE1	0.210526	0	0	0.0701754
MARCKS	1	-7	0	2	0	0	0		-6	2	8	2		MARCKS	0.0263158	-0.0614035	0	0.0292398
MASTL	11	0	0	0	0	0	0		11	0	11	0		MASTL	0.289474	0	0	0.0964912
MATR3	11	0	-9	0	0	0	0		2	0	20	0		MATR3	0.289474	0	-0.28125	0.190241
MBD1	4	-4	0	1	1	0	0		0	2	8	2		MBD1	0.105263	-0.0350877	0	0.0467836
MBNL2	0	0	0	0	0	0	0		0	0	0	0		MBNL2	0	0	0	0
MBNL3	11	0	0	0	0	0	0		11	0	11	0		MBNL3	0.289474	0	0	0.0964912
MCL1	-14	-46	7	-14	0	1	0		-53	-13	67	15		MCL1	-0.368421	-0.403509	0.21875	0.330227
MCM10	0	0	0	-3	0	0	0		0	-3	0	3		MCM10	0	0	0	0
MCM2	0	-1	0	0	0	0	0		-1	0	1	0		MCM2	0	-0.00877193	0	0.00292398
MCM5	0	-1	0	0	0	0	0		-1	0	1	0		MCM5	0	-0.00877193	0	0.00292398
MCM8	11	0	0	0	0	0	0		11	0	11	0		MCM8	0.289474	0	0	0.0964912
MDM2	25	0	0	0	4	0	0		25	4	25	4		MDM2	0.657895	0	0	0.219298
MDM4	0	8	0	-2	0	0	0		8	-2	8	2		MDM4	0	0.0701754	0	0.0233918
MECP2	10	-1	0	0	-9	0	-12		9	-21	11	21		MECP2	0.263158	-0.00877193	0	0.0906433
MED13	-13	-19	0	0	0	0	0		-32	0	32	0		MED13	-0.342105	-0.166667	0	0.169591
MEF2A	4	-54	0	0	4	0	0		-50	4	58	4		MEF2A	0.105263	-0.473684	0	0.192982
MEF2C	1	-26	0	10	0	0	0		-25	10	27	10		MEF2C	0.0263158	-0.22807	0	0.0847953
MEF2D	9	1	0	0	0	0	0		10	0	10	0		MEF2D	0.236842	0.00877193	0	0.0818713
MEIS1	11	0	0	0	0	0	0		11	0	11	0		MEIS1	0.289474	0	0	0.0964912
MEOX2	-6	0	9	0	1	0	0		3	1	15	1		MEOX2	-0.157895	0	0.28125	0.146382
MERTK	13	-7	0	17	0	0	0		6	17	20	17		MERTK	0.342105	-0.0614035	0	0.134503
MEST	23	0	0	0	1	0	0		23	1	23	1		MEST	0.605263	0	0	0.201754
MET	-18	-57	0	-8	5	1	0		-75	-2	75	14		MET	-0.473684	-0.5	0	0.324561
MGMT	4	0	0	0	0	0	0		4	0	4	0		MGMT	0.105263	0	0	0.0350877
MIS12	0	0	-4	-3	0	0	0		-4	-3	4	3		MIS12	0	0	-0.125	0.0416667
MITF	11	0	0	-4	0	0	0		11	-4	11	4		MITF	0.289474	0	0	0.0964912
MIXL1	23	0	0	0	1	0	0		23	1	23	1		MIXL1	0.605263	0	0	0.201754
MLEC	1	0	0	2	0	0	0		1	2	1	2		MLEC	0.0263158	0	0	0.00877193
MLH1	11	-1	1	0	0	0	0		11	0	13	0		MLH1	0.289474	-0.00877193	0.03125	0.109832
MMP1	31	0	0	-1	1	0	0		31	0	31	2		MMP1	0.815789	0	0	0.27193
MMP11	0	0	2	0	0	0	0		2	0	2	0		MMP11	0	0	0.0625	0.0208333
MMP12	23	0	0	0	1	0	0		23	1	23	1		MMP12	0.605263	0	0	0.201754
MMP13	-6	0	13	-3	4	0	0		7	1	19	7		MMP13	-0.157895	0	0.40625	0.188048
MMP14	23	0	0	0	1	0	0		23	1	23	1		MMP14	0.605263	0	0	0.201754
MMP15	4	1	0	2	0	0	0		5	2	5	2		MMP15	0.105263	0.00877193	0	0.0380117
MMP16	0	-1	2	0	0	0	0		1	0	3	0		MMP16	0	-0.00877193	0.0625	0.0237573
MMP2	11	0	0	2	0	0	0		11	2	11	2		MMP2	0.289474	0	0	0.0964912
MMP24	4	1	0	2	0	0	0		5	2	5	2		MMP24	0.105263	0.00877193	0	0.0380117
MMP7	9	-7	0	17	0	0	0		2	17	16	17		MMP7	0.236842	-0.0614035	0	0.0994152
MNT	-12	0	0	0	0	0	0		-12	0	12	0		MNT	-0.315789	0	0	0.105263
MOAP1	0	0	-26	0	0	0	0		-26	0	26	0		MOAP1	0	0	-0.8125	0.270833
MORC3	11	0	1	0	0	0	0		12	0	12	0		MORC3	0.289474	0	0.03125	0.106908
MPL	-1	1	0	-8	0	-4	0		0	-12	2	12		MPL	-0.0263158	0.00877193	0	0.0116959
MPP5	11	0	1	0	0	0	0		12	0	12	0		MPP5	0.289474	0	0.03125	0.106908
MPRIP	0	-1	0	0	0	0	0		-1	0	1	0		MPRIP	0	-0.00877193	0	0.00292398
MRE11A	-12	0	0	0	0	0	0		-12	0	12	0		MRE11A	-0.315789	0	0	0.105263
MRPL18	11	0	0	0	0	0	0		11	0	11	0		MRPL18	0.289474	0	0	0.0964912
MRPS27	11	0	0	0	0	0	0		11	0	11	0		MRPS27	0.289474	0	0	0.0964912
MSC	4	0	0	0	0	0	0		4	0	4	0		MSC	0.105263	0	0	0.0350877
MSH2	12	-7	0	2	0	0	0		5	2	19	2		MSH2	0.315789	-0.0614035	0	0.125731
MSH6	12	-7	0	2	0	0	0		5	2	19	2		MSH6	0.315789	-0.0614035	0	0.125731
MSI2	11	0	0	0	0	0	0		11	0	11	0		MSI2	0.289474	0	0	0.0964912
MSMO1	4	0	0	0	0	0	0		4	0	4	0		MSMO1	0.105263	0	0	0.0350877
MSN	-12	-47	0	0	0	0	0		-59	0	59	0		MSN	-0.315789	-0.412281	0	0.24269
MTA2	-3	0	0	-4	1	0	0		-3	-3	3	5		MTA2	-0.0789474	0	0	0.0263158
MTAP	1	-7	0	2	0	0	0		-6	2	8	2		MTAP	0.0263158	-0.0614035	0	0.0292398
MTDH	-1	4	0	-4	0	0	0		3	-4	5	4		MTDH	-0.0263158	0.0350877	0	0.0204678
MTMR14	23	0	0	0	1	0	0		23	1	23	1		MTMR14	0.605263	0	0	0.201754
MTOR	0	0	0	-4	0	0	0		0	-4	0	4		MTOR	0	0	0	0
MTPN	-1	3	-3	-4	0	0	0		-1	-4	7	4		MTPN	-0.0263158	0.0263158	-0.09375	0.0487939
MTSS1	0	0	-4	-4	0	0	0		-4	-4	4	4		MTSS1	0	0	-0.125	0.0416667
MUC1	23	0	0	1	2	0	0		23	3	23	3		MUC1	0.605263	0	0	0.201754
MXD1	0	0	0	4	8	0	0		0	12	0	12		MXD1	0	0	0	0
MYB	24	-1	12	2	5	0	0		35	7	37	7		MYB	0.631579	-0.00877193	0.375	0.33845
MYBL1	16	0	10	0	1	0	0		26	1	26	1		MYBL1	0.421053	0	0.3125	0.244518
MYBL2	12	0	0	0	0	0	0		12	0	12	0		MYBL2	0.315789	0	0	0.105263
MYC	38	5	-3	-2	2	0	0		40	0	46	4		MYC	1	0.0438596	-0.09375	0.379203
MYCBP	0	0	-4	0	0	0	0		-4	0	4	0		MYCBP	0	0	-0.125	0.0416667
MYCN	9	1	-6	-10	1	-4	0		4	-13	16	15		MYCN	0.236842	0.00877193	-0.1875	0.144371
MYD88	11	0	1	0	0	0	0		12	0	12	0		MYD88	0.289474	0	0.03125	0.106908
MYH1	4	0	0	0	0	0	0		4	0	4	0		MYH1	0.105263	0	0	0.0350877
MYH2	4	0	0	0	0	0	0		4	0	4	0		MYH2	0.105263	0	0	0.0350877
MYH4	4	0	12	0	0	0	0		16	0	16	0		MYH4	0.105263	0	0.375	0.160088
MYLIP	12	1	1	2	0	0	0		14	2	14	2		MYLIP	0.315789	0.00877193	0.03125	0.118604
MYO10	11	0	1	0	0	0	0		12	0	12	0		MYO10	0.289474	0	0.03125	0.106908
MYO1D	11	0	1	0	0	0	0		12	0	12	0		MYO1D	0.289474	0	0.03125	0.106908
MYO5A	23	-1	0	0	1	0	0		22	1	24	1		MYO5A	0.605263	-0.00877193	0	0.204678
MYO6	25	0	2	0	4	0	0		27	4	27	4		MYO6	0.657895	0	0.0625	0.240132
MYOCD	-7	-54	-3	0	4	0	0		-64	4	64	4		MYOCD	-0.184211	-0.473684	-0.09375	0.250548
MYRF	23	0	0	0	1	0	0		23	1	23	1		MYRF	0.605263	0	0	0.201754
MYT1	2	0	-1	0	0	0	0		1	0	3	0		MYT1	0.0526316	0	-0.03125	0.0279605
N4BP1	0	0	0	-8	0	0	0		0	-8	0	8		N4BP1	0	0	0	0
NABP1	7	0	0	0	0	0	0		7	0	7	0		NABP1	0.184211	0	0	0.0614035
NAIP	5	0	0	0	1	0	0		5	1	5	1		NAIP	0.131579	0	0	0.0438596
NANOG	20	0	0	-4	2	0	0		20	-2	20	6		NANOG	0.526316	0	0	0.175439
NARS	11	0	0	0	0	0	0		11	0	11	0		NARS	0.289474	0	0	0.0964912
NASP	8	0	0	-6	0	0	0		8	-6	8	6		NASP	0.210526	0	0	0.0701754
NAV3	4	0	0	-8	0	0	0		4	-8	4	8		NAV3	0.105263	0	0	0.0350877
NCAM1	-17	0	0	0	-9	0	-12		-17	-21	17	21		NCAM1	-0.447368	0	0	0.149123
NCAPG	1	-7	-15	2	0	0	0		-21	2	23	2		NCAPG	0.0263158	-0.0614035	-0.46875	0.18549
NCOA3	12	-6	0	4	0	0	0		6	4	18	4		NCOA3	0.315789	-0.0526316	0	0.122807
NCOA6	0	0	0	0	0	0	0		0	0	0	0		NCOA6	0	0	0	0
NCOR2	4	0	0	0	0	0	0		4	0	4	0		NCOR2	0.105263	0	0	0.0350877
NDRG2	23	0	0	0	1	0	0		23	1	23	1		NDRG2	0.605263	0	0	0.201754
NDUFA4	23	0	0	0	1	0	0		23	1	23	1		NDUFA4	0.605263	0	0	0.201754
NEDD9	23	0	0	0	1	0	0		23	1	23	1		NEDD9	0.605263	0	0	0.201754
NES	0	0	0	1	1	0	0		0	2	0	2		NES	0	0	0	0
NEUROD1	0	-4	0	0	0	0	0		-4	0	4	0		NEUROD1	0	-0.0350877	0	0.0116959
NF1	0	0	0	-4	0	0	-12		0	-16	0	16		NF1	0	0	0	0
NFAT5	0	-1	0	0	0	0	0		-1	0	1	0		NFAT5	0	-0.00877193	0	0.00292398
NFATC2IP	6	0	0	0	-9	0	-12		6	-21	6	21		NFATC2IP	0.157895	0	0	0.0526316
NFE2L2	2	0	0	-5	-1	0	0		2	-6	2	6		NFE2L2	0.0526316	0	0	0.0175439
NFIA	8	-19	0	8	0	0	0		-11	8	27	8		NFIA	0.210526	-0.166667	0	0.125731
NFIB	1	-7	-15	2	0	0	0		-21	2	23	2		NFIB	0.0263158	-0.0614035	-0.46875	0.18549
NFIX	0	-19	0	8	0	0	0		-19	8	19	8		NFIX	0	-0.166667	0	0.0555556
NFKB1	0	0	0	-8	0	0	0		0	-8	0	8		NFKB1	0	0	0	0
NFKBIA	4	0	0	0	0	0	0		4	0	4	0		NFKBIA	0.105263	0	0	0.0350877
NFKBIZ	0	-1	0	0	0	0	0		-1	0	1	0		NFKBIZ	0	-0.00877193	0	0.00292398
NFYB	-17	0	0	0	0	0	0		-17	0	17	0		NFYB	-0.447368	0	0	0.149123
NFYC	0	0	0	0	0	0	0		0	0	0	0		NFYC	0	0	0	0
NID1	4	0	0	2	0	0	0		4	2	4	2		NID1	0.105263	0	0	0.0350877
NIPSNAP1	23	0	0	0	1	0	0		23	1	23	1		NIPSNAP1	0.605263	0	0	0.201754
NIT1	0	0	-2	0	0	0	0		-2	0	2	0		NIT1	0	0	-0.0625	0.0208333
NKIRAS2	4	0	0	3	1	0	0		4	4	4	4		NKIRAS2	0.105263	0	0	0.0350877
NLK	0	-4	1	0	0	0	0		-3	0	5	0		NLK	0	-0.0350877	0.03125	0.0221126
NOS2	0	4	0	0	0	0	0		4	0	4	0		NOS2	0	0.0350877	0	0.0116959
NOS3	11	0	1	0	0	0	0		12	0	12	0		NOS3	0.289474	0	0.03125	0.106908
NOTCH1	-10	-4	0	-6	1	0	0		-14	-5	14	7		NOTCH1	-0.263158	-0.0350877	0	0.0994152
NOTCH2	-3	-4	0	-4	1	0	0		-7	-3	7	5		NOTCH2	-0.0789474	-0.0350877	0	0.0380117
NOTCH3	-3	-54	0	-2	4	0	0		-57	2	57	6		NOTCH3	-0.0789474	-0.473684	0	0.184211
NOTCH4	0	-4	0	0	0	0	0		-4	0	4	0		NOTCH4	0	-0.0350877	0	0.0116959
NOVA1	11	0	0	0	0	0	0		11	0	11	0		NOVA1	0.289474	0	0	0.0964912
NPAT	7	0	0	0	0	0	0		7	0	7	0		NPAT	0.184211	0	0	0.0614035
NPC1	0	0	0	0	0	0	0		0	0	0	0		NPC1	0	0	0	0
NPNT	4	0	0	0	0	0	0		4	0	4	0		NPNT	0.105263	0	0	0.0350877
NPR1	-4	0	0	-4	0	0	0		-4	-4	4	4		NPR1	-0.105263	0	0	0.0350877
NPTX1	-12	0	0	0	0	0	0		-12	0	12	0		NPTX1	-0.315789	0	0	0.105263
NR2E1	0	4	-3	-8	0	0	0		1	-8	7	8		NR2E1	0	0.0350877	-0.09375	0.0429459
NR3C1	0	0	0	0	0	0	0		0	0	0	0		NR3C1	0	0	0	0
NR3C2	0	-1	0	0	0	0	0		-1	0	1	0		NR3C2	0	-0.00877193	0	0.00292398
NR4A2	4	0	-2	0	0	0	0		2	0	6	0		NR4A2	0.105263	0	-0.0625	0.0559211
NRAS	25	5	0	0	1	0	0		30	1	30	1		NRAS	0.657895	0.0438596	0	0.233918
NSUN5	0	-12	0	2	0	0	0		-12	2	12	2		NSUN5	0	-0.105263	0	0.0350877
NT5C3A	-5	0	0	0	-9	0	-12		-5	-21	5	21		NT5C3A	-0.131579	0	0	0.0438596
NTF3	0	0	0	0	0	0	0		0	0	0	0		NTF3	0	0	0	0
NTRK2	0	0	0	0	0	0	0		0	0	0	0		NTRK2	0	0	0	0
NTRK3	-18	0	0	-7	1	9	0		-18	3	18	17		NTRK3	-0.473684	0	0	0.157895
NUMB	0	-1	0	0	0	0	0		-1	0	1	0		NUMB	0	-0.00877193	0	0.00292398
NUMBL	-5	0	0	0	-9	0	-12		-5	-21	5	21		NUMBL	-0.131579	0	0	0.0438596
NUP93	0	0	2	0	0	0	0		2	0	2	0		NUP93	0	0	0.0625	0.0208333
OLR1	11	0	1	0	0	0	0		12	0	12	0		OLR1	0.289474	0	0.03125	0.106908
ONECUT2	0	0	0	-8	0	0	0		0	-8	0	8		ONECUT2	0	0	0	0
OSBPL2	8	0	0	0	0	0	0		8	0	8	0		OSBPL2	0.210526	0	0	0.0701754
OSBPL8	8	0	0	0	0	0	0		8	0	8	0		OSBPL8	0.210526	0	0	0.0701754
OSTM1	0	0	0	0	-1	0	0		0	-1	0	1		OSTM1	0	0	0	0
OTUB1	0	0	0	-8	0	0	0		0	-8	0	8		OTUB1	0	0	0	0
P2RX7	4	-8	0	-2	0	0	0		-4	-2	12	2		P2RX7	0.105263	-0.0701754	0	0.0584795
P4HA1	-5	0	0	0	-9	0	-12		-5	-21	5	21		P4HA1	-0.131579	0	0	0.0438596
P4HB	-12	0	0	0	0	0	0		-12	0	12	0		P4HB	-0.315789	0	0	0.105263
PA2G4	0	0	0	0	0	0	0		0	0	0	0		PA2G4	0	0	0	0
PAK2	11	0	0	0	0	0	0		11	0	11	0		PAK2	0.289474	0	0	0.0964912
PAK4	24	0	0	2	1	0	0		24	3	24	3		PAK4	0.631579	0	0	0.210526
PALD1	11	0	0	0	0	0	0		11	0	11	0		PALD1	0.289474	0	0	0.0964912
PARD6A	0	0	0	0	0	0	0		0	0	0	0		PARD6A	0	0	0	0
PARP1	0	-19	0	8	0	0	0		-19	8	19	8		PARP1	0	-0.166667	0	0.0555556
PAX3	-13	-54	7	0	4	0	0		-60	4	74	4		PAX3	-0.342105	-0.473684	0.21875	0.344846
PAX7	-4	0	11	0	0	0	0		7	0	15	0		PAX7	-0.105263	0	0.34375	0.149671
PBRM1	11	0	1	0	0	0	0		12	0	12	0		PBRM1	0.289474	0	0.03125	0.106908
PCBP1	1	-7	-15	2	0	0	0		-21	2	23	2		PCBP1	0.0263158	-0.0614035	-0.46875	0.18549
PCDH9	11	0	0	0	0	0	0		11	0	11	0		PCDH9	0.289474	0	0	0.0964912
PCGF5	8	0	0	0	0	0	0		8	0	8	0		PCGF5	0.210526	0	0	0.0701754
PCNA	1	0	0	2	0	0	0		1	2	1	2		PCNA	0.0263158	0	0	0.00877193
PDCD4	1	-83	0	-2	0	0	0		-82	-2	84	2		PDCD4	0.0263158	-0.72807	0	0.251462
PDGFRA	-3	0	0	-4	0	0	0		-3	-4	3	4		PDGFRA	-0.0789474	0	0	0.0263158
PDK1	-1	0	0	-4	0	0	0		-1	-4	1	4		PDK1	-0.0263158	0	0	0.00877193
PDLIM5	11	0	0	0	0	0	0		11	0	11	0		PDLIM5	0.289474	0	0	0.0964912
PDPN	4	0	0	0	0	0	0		4	0	4	0		PDPN	0.105263	0	0	0.0350877
PDS5B	2	0	-1	0	0	0	0		1	0	3	0		PDS5B	0.0526316	0	-0.03125	0.0279605
PEA15	-3	-1	0	-4	1	0	0		-4	-3	4	5		PEA15	-0.0789474	-0.00877193	0	0.0292398
PEBP1	0	0	-2	0	0	0	0		-2	0	2	0		PEBP1	0	0	-0.0625	0.0208333
PFN1	0	0	-4	-4	0	0	0		-4	-4	4	4		PFN1	0	0	-0.125	0.0416667
PGR	8	-7	-6	17	0	0	0		-5	17	21	17		PGR	0.210526	-0.0614035	-0.1875	0.153143
PHB	2	0	0	0	0	0	0		2	0	2	0		PHB	0.0526316	0	0	0.0175439
PHC2	11	0	1	0	0	0	0		12	0	12	0		PHC2	0.289474	0	0.03125	0.106908
PHF14	11	0	0	0	0	0	0		11	0	11	0		PHF14	0.289474	0	0	0.0964912
PHF17	34	0	0	0	1	0	0		34	1	34	1		PHF17	0.894737	0	0	0.298246
PHLPP1	0	0	6	0	0	0	0		6	0	6	0		PHLPP1	0	0	0.1875	0.0625
PIAS1	8	0	0	0	0	0	0		8	0	8	0		PIAS1	0.210526	0	0	0.0701754
PIAS3	1	-7	-15	2	0	0	0		-21	2	23	2		PIAS3	0.0263158	-0.0614035	-0.46875	0.18549
PICALM	11	0	1	0	0	0	0		12	0	12	0		PICALM	0.289474	0	0.03125	0.106908
PIGF	23	0	0	1	2	0	0		23	3	23	3		PIGF	0.605263	0	0	0.201754
PIK3CD	0	-4	0	0	0	0	0		-4	0	4	0		PIK3CD	0	-0.0350877	0	0.0116959
PIK3R1	4	0	0	-8	4	0	0		4	-4	4	12		PIK3R1	0.105263	0	0	0.0350877
PIK3R2	-3	-54	-5	17	0	0	0		-62	17	62	17		PIK3R2	-0.0789474	-0.473684	-0.15625	0.236294
PIM1	-15	-54	0	-3	4	0	0		-69	1	69	7		PIM1	-0.394737	-0.473684	0	0.289474
PITPNC1	17	-7	-5	17	0	0	0		5	17	29	17		PITPNC1	0.447368	-0.0614035	-0.15625	0.221674
PITX3	-6	-3	0	0	0	1	0		-9	1	9	1		PITX3	-0.157895	-0.0263158	0	0.0614035
PKD2	6	0	0	0	0	0	0		6	0	6	0		PKD2	0.157895	0	0	0.0526316
PKIA	11	0	1	0	0	0	0		12	0	12	0		PKIA	0.289474	0	0.03125	0.106908
PKN2	11	0	0	0	0	0	0		11	0	11	0		PKN2	0.289474	0	0	0.0964912
PLAG1	7	4	2	-8	0	0	0		13	-8	13	8		PLAG1	0.184211	0.0350877	0.0625	0.0939327
PLAT	1	-7	0	2	0	0	0		-6	2	8	2		PLAT	0.0263158	-0.0614035	0	0.0292398
PLAU	0	0	8	-4	0	0	0		8	-4	8	4		PLAU	0	0	0.25	0.0833333
PLK2	9	-7	0	17	0	0	0		2	17	16	17		PLK2	0.236842	-0.0614035	0	0.0994152
PLOD3	1	-7	-15	2	0	0	0		-21	2	23	2		PLOD3	0.0263158	-0.0614035	-0.46875	0.18549
PLS1	11	0	0	0	0	0	0		11	0	11	0		PLS1	0.289474	0	0	0.0964912
PLXNB1	-1	0	-4	0	0	0	0		-5	0	5	0		PLXNB1	-0.0263158	0	-0.125	0.0504386
PMAIP1	0	0	1	0	0	0	0		1	0	1	0		PMAIP1	0	0	0.03125	0.0104167
PNP	-19	-101	0	0	4	0	0		-120	4	120	4		PNP	-0.5	-0.885965	0	0.461988
PODXL	23	0	0	0	1	0	0		23	1	23	1		PODXL	0.605263	0	0	0.201754
POGK	-7	-54	-3	0	4	0	0		-64	4	64	4		POGK	-0.184211	-0.473684	-0.09375	0.250548
POLD1	1	0	-1	2	0	0	0		0	2	2	2		POLD1	0.0263158	0	-0.03125	0.0191886
POLE3	11	0	1	0	0	0	0		12	0	12	0		POLE3	0.289474	0	0.03125	0.106908
POU2F2	0	0	0	-8	0	0	0		0	-8	0	8		POU2F2	0	0	0	0
POU3F2	-1	0	0	0	0	0	0		-1	0	1	0		POU3F2	-0.0263158	0	0	0.00877193
POU4F2	3	0	0	0	0	0	0		3	0	3	0		POU4F2	0.0789474	0	0	0.0263158
POU5F1	23	0	0	0	1	0	0		23	1	23	1		POU5F1	0.605263	0	0	0.201754
PPARA	1	-7	0	2	0	0	0		-6	2	8	2		PPARA	0.0263158	-0.0614035	0	0.0292398
PPARG	-15	0	14	3	-3	0	0		-1	0	29	6		PPARG	-0.394737	0	0.4375	0.277412
PPARGC1A	4	0	0	0	0	0	0		4	0	4	0		PPARGC1A	0.105263	0	0	0.0350877
PPIF	1	-7	-15	2	0	0	0		-21	2	23	2		PPIF	0.0263158	-0.0614035	-0.46875	0.18549
PPM1D	31	0	0	-8	1	0	0		31	-7	31	9		PPM1D	0.815789	0	0	0.27193
PPP1R10	-3	0	0	-4	1	0	0		-3	-3	3	5		PPP1R10	-0.0789474	0	0	0.0263158
PPP1R13B	8	1	0	-6	0	0	0		9	-6	9	6		PPP1R13B	0.210526	0.00877193	0	0.0730994
PPP2R2A	8	-1	0	-1	0	0	0		7	-1	9	1		PPP2R2A	0.210526	-0.00877193	0	0.0730994
PPP2R5A	-7	-54	0	0	4	0	0		-61	4	61	4		PPP2R5A	-0.184211	-0.473684	0	0.219298
PPP3CA	23	0	0	0	1	0	0		23	1	23	1		PPP3CA	0.605263	0	0	0.201754
PRAP1	0	-1	8	-4	0	0	0		7	-4	9	4		PRAP1	0	-0.00877193	0.25	0.0862573
PRDM1	-3	1	-3	-7	1	0	0		-5	-6	7	8		PRDM1	-0.0789474	0.00877193	-0.09375	0.0604898
PRDM16	-18	-50	0	0	0	1	0		-68	1	68	1		PRDM16	-0.473684	-0.438596	0	0.304094
PRKAB1	-5	0	-9	0	-9	0	-12		-14	-21	14	21		PRKAB1	-0.131579	0	-0.28125	0.13761
PRKAR1A	11	0	1	0	0	0	0		12	0	12	0		PRKAR1A	0.289474	0	0.03125	0.106908
PRKCE	-7	-55	-3	0	4	0	0		-65	4	65	4		PRKCE	-0.184211	-0.482456	-0.09375	0.253472
PRKDC	0	0	-1	0	0	0	0		-1	0	1	0		PRKDC	0	0	-0.03125	0.0104167
PRMT5	4	0	-2	0	0	0	0		2	0	6	0		PRMT5	0.105263	0	-0.0625	0.0559211
PROM1	0	0	0	-1	-1	0	0		0	-2	0	2		PROM1	0	0	0	0
PRPF38A	0	0	0	-3	0	0	0		0	-3	0	3		PRPF38A	0	0	0	0
PRPS1	0	0	0	0	4	0	0		0	4	0	4		PRPS1	0	0	0	0
PSAP	4	0	0	0	0	0	0		4	0	4	0		PSAP	0.105263	0	0	0.0350877
PSMD10	-1	0	0	0	0	0	0		-1	0	1	0		PSMD10	-0.0263158	0	0	0.00877193
PTBP2	-6	-3	0	0	0	1	0		-9	1	9	1		PTBP2	-0.157895	-0.0263158	0	0.0614035
PTEN	37	-1	11	-9	1	0	0		47	-8	49	10		PTEN	0.973684	-0.00877193	0.34375	0.442069
PTGS2	8	4	0	0	0	0	0		12	0	12	0		PTGS2	0.210526	0.0350877	0	0.0818713
PTHLH	0	0	0	0	0	0	0		0	0	0	0		PTHLH	0	0	0	0
PTK2	0	-1	0	4	8	0	0		-1	12	1	12		PTK2	0	-0.00877193	0	0.00292398
PTMA	-7	-54	0	0	4	0	0		-61	4	61	4		PTMA	-0.184211	-0.473684	0	0.219298
PTMS	0	0	0	0	0	0	0		0	0	0	0		PTMS	0	0	0	0
PTP4A2	23	0	0	0	1	0	0		23	1	23	1		PTP4A2	0.605263	0	0	0.201754
PTPN1	-17	0	0	0	-9	0	-12		-17	-21	17	21		PTPN1	-0.447368	0	0	0.149123
PTPN11	4	0	0	0	0	0	0		4	0	4	0		PTPN11	0.105263	0	0	0.0350877
PTPN12	0	0	-14	0	0	0	0		-14	0	14	0		PTPN12	0	0	-0.4375	0.145833
PTPN13	0	0	0	0	0	0	0		0	0	0	0		PTPN13	0	0	0	0
PTPN7	9	-7	0	17	0	0	0		2	17	16	17		PTPN7	0.236842	-0.0614035	0	0.0994152
PTPN9	1	0	0	2	0	0	0		1	2	1	2		PTPN9	0.0263158	0	0	0.00877193
PTPRD	0	0	0	0	0	0	0		0	0	0	0		PTPRD	0	0	0	0
PTPRF	1	0	-1	2	0	0	0		0	2	2	2		PTPRF	0.0263158	0	-0.03125	0.0191886
PTPRJ	0	-4	0	0	0	0	0		-4	0	4	0		PTPRJ	0	-0.0350877	0	0.0116959
PTPRK	-6	-3	0	0	0	1	0		-9	1	9	1		PTPRK	-0.157895	-0.0263158	0	0.0614035
PTPRN2	4	0	0	0	0	0	0		4	0	4	0		PTPRN2	0.105263	0	0	0.0350877
PTPRO	7	0	-1	0	0	0	0		6	0	8	0		PTPRO	0.184211	0	-0.03125	0.0718202
PTX3	1	-7	-15	2	0	0	0		-21	2	23	2		PTX3	0.0263158	-0.0614035	-0.46875	0.18549
PURA	9	1	-3	8	4	0	0		7	12	13	12		PURA	0.236842	0.00877193	-0.09375	0.113121
PXDN	4	0	0	-8	0	0	0		4	-8	4	8		PXDN	0.105263	0	0	0.0350877
QKI	-1	0	0	0	0	0	0		-1	0	1	0		QKI	-0.0263158	0	0	0.00877193
RAB11FIP1	-5	0	-9	0	-9	0	-12		-14	-21	14	21		RAB11FIP1	-0.131579	0	-0.28125	0.13761
RAB11FIP2	11	0	0	0	0	0	0		11	0	11	0		RAB11FIP2	0.289474	0	0	0.0964912
RAB13	4	0	-2	0	0	0	0		2	0	6	0		RAB13	0.105263	0	-0.0625	0.0559211
RAB14	4	0	-2	0	0	0	0		2	0	6	0		RAB14	0.105263	0	-0.0625	0.0559211
RAB22A	-1	0	4	0	0	0	0		3	0	5	0		RAB22A	-0.0263158	0	0.125	0.0504386
RAB34	0	0	0	-8	0	0	0		0	-8	0	8		RAB34	0	0	0	0
RAB6B	-5	0	-9	0	-9	0	-12		-14	-21	14	21		RAB6B	-0.131579	0	-0.28125	0.13761
RAC1	6	0	2	-2	-10	0	-12		8	-24	8	24		RAC1	0.157895	0	0.0625	0.0734649
RACGAP1	0	0	-4	-3	0	0	0		-4	-3	4	3		RACGAP1	0	0	-0.125	0.0416667
RAD52	-12	0	-6	0	0	0	0		-18	0	18	0		RAD52	-0.315789	0	-0.1875	0.167763
RAF1	0	0	0	1	1	0	0		0	2	0	2		RAF1	0	0	0	0
RAN	4	0	0	-8	0	0	0		4	-8	4	8		RAN	0.105263	0	0	0.0350877
RAP1A	-4	0	0	0	0	0	0		-4	0	4	0		RAP1A	-0.105263	0	0	0.0350877
RAP1B	0	0	0	0	0	-1	0		0	-1	0	1		RAP1B	0	0	0	0
RAPGEF2	11	0	1	0	0	0	0		12	0	12	0		RAPGEF2	0.289474	0	0.03125	0.106908
RARG	0	0	0	-4	0	0	0		0	-4	0	4		RARG	0	0	0	0
RASA1	4	-1	0	0	4	0	0		3	4	5	4		RASA1	0.105263	-0.00877193	0	0.0380117
RASD1	-1	0	0	-4	0	0	0		-1	-4	1	4		RASD1	-0.0263158	0	0	0.00877193
RASGRP1	1	-7	-15	2	0	0	0		-21	2	23	2		RASGRP1	0.0263158	-0.0614035	-0.46875	0.18549
RASSF2	0	0	-11	0	0	0	0		-11	0	11	0		RASSF2	0	0	-0.34375	0.114583
RAVER2	0	0	0	0	0	0	0		0	0	0	0		RAVER2	0	0	0	0
RAX	4	0	0	2	0	0	0		4	2	4	2		RAX	0.105263	0	0	0.0350877
RB1	12	6	-6	-3	4	0	0		12	1	24	7		RB1	0.315789	0.0526316	-0.1875	0.185307
RB1CC1	-6	-3	0	0	0	1	0		-9	1	9	1		RB1CC1	-0.157895	-0.0263158	0	0.0614035
RBAK	11	0	1	0	0	0	0		12	0	12	0		RBAK	0.289474	0	0.03125	0.106908
RBL1	8	1	0	0	0	0	0		9	0	9	0		RBL1	0.210526	0.00877193	0	0.0730994
RBL2	8	1	-2	0	0	0	0		7	0	11	0		RBL2	0.210526	0.00877193	-0.0625	0.0939327
RBMXL1	0	0	0	0	0	0	0		0	0	0	0		RBMXL1	0	0	0	0
RCOR1	0	0	0	-8	0	0	0		0	-8	0	8		RCOR1	0	0	0	0
RDH10	0	3	0	0	0	0	0		3	0	3	0		RDH10	0	0.0263158	0	0.00877193
RDX	0	-1	0	0	0	0	0		-1	0	1	0		RDX	0	-0.00877193	0	0.00292398
RECK	13	-7	-21	5	0	0	0		-15	5	41	5		RECK	0.342105	-0.0614035	-0.65625	0.353253
RELA	0	-1	0	0	0	0	0		-1	0	1	0		RELA	0	-0.00877193	0	0.00292398
RELN	0	0	0	4	8	0	0		0	12	0	12		RELN	0	0	0	0
RERE	0	0	0	0	0	0	0		0	0	0	0		RERE	0	0	0	0
REST	1	-7	-15	-6	0	0	0		-21	-6	23	6		REST	0.0263158	-0.0614035	-0.46875	0.18549
RET	0	-1	0	0	0	0	0		-1	0	1	0		RET	0	-0.00877193	0	0.00292398
RFFL	8	0	0	0	0	0	0		8	0	8	0		RFFL	0.210526	0	0	0.0701754
RGS2	0	0	-4	0	0	0	0		-4	0	4	0		RGS2	0	0	-0.125	0.0416667
RGS3	-3	-54	-5	17	0	0	0		-62	17	62	17		RGS3	-0.0789474	-0.473684	-0.15625	0.236294
RHEB	11	0	1	0	0	0	0		12	0	12	0		RHEB	0.289474	0	0.03125	0.106908
RHOA	5	-1	-10	-4	-9	0	-12		-6	-25	16	25		RHOA	0.131579	-0.00877193	-0.3125	0.15095
RHOB	1	-26	-15	10	0	0	0		-40	10	42	10		RHOB	0.0263158	-0.22807	-0.46875	0.241045
RHOC	0	0	0	4	8	0	0		0	12	0	12		RHOC	0	0	0	0
RICTOR	0	0	2	0	0	0	0		2	0	2	0		RICTOR	0	0	0.0625	0.0208333
RIN2	0	0	0	0	0	0	0		0	0	0	0		RIN2	0	0	0	0
RND3	7	0	-10	0	0	0	0		-3	0	17	0		RND3	0.184211	0	-0.3125	0.16557
ROBO2	23	0	0	0	1	0	0		23	1	23	1		ROBO2	0.605263	0	0	0.201754
ROCK1	-9	0	0	0	0	0	0		-9	0	9	0		ROCK1	-0.236842	0	0	0.0789474
ROCK2	0	-1	0	4	8	0	0		-1	12	1	12		ROCK2	0	-0.00877193	0	0.00292398
RORC	0	0	0	0	0	0	0		0	0	0	0		RORC	0	0	0	0
RPIA	0	4	-3	0	0	0	0		1	0	7	0		RPIA	0	0.0350877	-0.09375	0.0429459
RPS6KA1	0	0	0	1	1	0	0		0	2	0	2		RPS6KA1	0	0	0	0
RPS7	1	-7	-15	2	0	0	0		-21	2	23	2		RPS7	0.0263158	-0.0614035	-0.46875	0.18549
RTKN	23	0	0	0	1	0	0		23	1	23	1		RTKN	0.605263	0	0	0.201754
RTN4	1	-7	-15	2	0	0	0		-21	2	23	2		RTN4	0.0263158	-0.0614035	-0.46875	0.18549
RUNX1	9	2	0	0	0	0	0		11	0	11	0		RUNX1	0.236842	0.0175439	0	0.0847953
RUNX2	11	-4	1	8	0	1	0		8	9	16	9		RUNX2	0.289474	-0.0350877	0.03125	0.118604
RUNX3	-11	0	1	1	-3	0	0		-10	-2	12	4		RUNX3	-0.289474	0	0.03125	0.106908
S100B	8	0	0	-6	0	0	0		8	-6	8	6		S100B	0.210526	0	0	0.0701754
SAP30L	11	0	1	0	0	0	0		12	0	12	0		SAP30L	0.289474	0	0.03125	0.106908
SATB1	0	4	0	-2	0	0	0		4	-2	4	2		SATB1	0	0.0350877	0	0.0116959
SATB2	0	-1	0	0	0	0	0		-1	0	1	0		SATB2	0	-0.00877193	0	0.00292398
SCARB1	0	-19	0	8	0	0	0		-19	8	19	8		SCARB1	0	-0.166667	0	0.0555556
SCRIB	0	0	0	0	0	4	0		0	4	0	4		SCRIB	0	0	0	0
SDCBP	11	0	0	0	0	0	0		11	0	11	0		SDCBP	0.289474	0	0	0.0964912
SEC24D	0	0	0	0	0	-3	0		0	-3	0	3		SEC24D	0	0	0	0
SECISBP2	11	0	1	0	0	0	0		12	0	12	0		SECISBP2	0.289474	0	0.03125	0.106908
SELE	31	-1	0	-1	1	0	0		30	0	32	2		SELE	0.815789	-0.00877193	0	0.274854
SERBP1	0	4	0	0	0	0	0		4	0	4	0		SERBP1	0	0.0350877	0	0.0116959
SERINC5	23	0	0	0	1	0	0		23	1	23	1		SERINC5	0.605263	0	0	0.201754
SERPINB5	1	-7	-15	2	0	0	0		-21	2	23	2		SERPINB5	0.0263158	-0.0614035	-0.46875	0.18549
SERPINE1	25	0	2	0	4	0	0		27	4	27	4		SERPINE1	0.657895	0	0.0625	0.240132
SETD8	0	-2	0	0	0	0	0		-2	0	2	0		SETD8	0	-0.0175439	0	0.00584795
SFPQ	4	0	0	2	0	0	0		4	2	4	2		SFPQ	0.105263	0	0	0.0350877
SFRP2	4	0	2	-8	0	0	0		6	-8	6	8		SFRP2	0.105263	0	0.0625	0.0559211
SGPL1	0	0	0	1	1	0	0		0	2	0	2		SGPL1	0	0	0	0
SH3PXD2A	1	0	0	2	0	0	0		1	2	1	2		SH3PXD2A	0.0263158	0	0	0.00877193
SHC1	0	0	0	0	0	0	0		0	0	0	0		SHC1	0	0	0	0
SHMT2	0	0	0	-4	0	0	0		0	-4	0	4		SHMT2	0	0	0	0
SIAH1	8	0	0	0	0	0	0		8	0	8	0		SIAH1	0.210526	0	0	0.0701754
SIRPA	9	2	0	0	0	0	0		11	0	11	0		SIRPA	0.236842	0.0175439	0	0.0847953
SIRT1	-5	-6	13	-12	13	0	0		2	1	24	25		SIRT1	-0.131579	-0.0526316	0.40625	0.19682
SIX1	0	0	-3	0	0	0	0		-3	0	3	0		SIX1	0	0	-0.09375	0.03125
SKI	11	0	0	0	0	0	0		11	0	11	0		SKI	0.289474	0	0	0.0964912
SLC11A2	2	1	0	0	0	0	0		3	0	3	0		SLC11A2	0.0526316	0.00877193	0	0.0204678
SLC15A1	0	0	0	0	0	0	0		0	0	0	0		SLC15A1	0	0	0	0
SLC16A1	0	-1	0	0	4	0	0		-1	4	1	4		SLC16A1	0	-0.00877193	0	0.00292398
SLC2A3	4	-4	0	1	1	0	0		0	2	8	2		SLC2A3	0.105263	-0.0350877	0	0.0467836
SLC2A4	0	-19	0	8	0	0	0		-19	8	19	8		SLC2A4	0	-0.166667	0	0.0555556
SLC33A1	11	0	1	0	0	0	0		12	0	12	0		SLC33A1	0.289474	0	0.03125	0.106908
SLC35F2	11	0	1	0	0	0	0		12	0	12	0		SLC35F2	0.289474	0	0.03125	0.106908
SLC45A3	9	-7	0	21	8	0	0		2	29	16	29		SLC45A3	0.236842	-0.0614035	0	0.0994152
SLC7A1	-5	0	0	0	-9	0	-12		-5	-21	5	21		SLC7A1	-0.131579	0	0	0.0438596
SLC7A11	-5	0	-9	0	-9	0	-12		-14	-21	14	21		SLC7A11	-0.131579	0	-0.28125	0.13761
SLC7A5	9	-7	0	17	0	0	0		2	17	16	17		SLC7A5	0.236842	-0.0614035	0	0.0994152
SLC7A6	0	-4	0	0	0	0	0		-4	0	4	0		SLC7A6	0	-0.0350877	0	0.0116959
SLPI	0	0	-4	0	0	0	0		-4	0	4	0		SLPI	0	0	-0.125	0.0416667
SMAD1	11	0	0	0	0	5	0		11	5	11	5		SMAD1	0.289474	0	0	0.0964912
SMAD2	11	0	0	0	0	0	0		11	0	11	0		SMAD2	0.289474	0	0	0.0964912
SMAD3	11	5	0	0	0	0	0		16	0	16	0		SMAD3	0.289474	0.0438596	0	0.111111
SMAD4	9	6	0	-8	0	0	0		15	-8	15	8		SMAD4	0.236842	0.0526316	0	0.0964912
SMAD5	11	0	0	0	0	0	0		11	0	11	0		SMAD5	0.289474	0	0	0.0964912
SMAD7	1	-7	0	2	0	0	0		-6	2	8	2		SMAD7	0.0263158	-0.0614035	0	0.0292398
SMARCA2	-2	1	12	-4	0	0	0		11	-4	15	4		SMARCA2	-0.0526316	0.00877193	0.375	0.145468
SMARCA4	12	-7	-14	2	0	0	0		-9	2	33	2		SMARCA4	0.315789	-0.0614035	-0.4375	0.271564
SMARCB1	0	0	-4	-3	0	0	0		-4	-3	4	3		SMARCB1	0	0	-0.125	0.0416667
SMC1A	0	0	-2	0	0	-4	0		-2	-4	2	4		SMC1A	0	0	-0.0625	0.0208333
SMO	0	0	0	1	1	1	0		0	3	0	3		SMO	0	0	0	0
SMYD3	0	-1	0	0	0	0	0		-1	0	1	0		SMYD3	0	-0.00877193	0	0.00292398
SNAI2	-7	-55	0	0	12	0	0		-62	12	62	12		SNAI2	-0.184211	-0.482456	0	0.222222
SNX19	0	0	0	0	4	0	0		0	4	0	4		SNX19	0	0	0	0
SOCS1	10	0	0	0	-9	0	-12		10	-21	10	21		SOCS1	0.263158	0	0	0.0877193
SOCS2	0	0	-4	0	0	0	0		-4	0	4	0		SOCS2	0	0	-0.125	0.0416667
SOCS5	0	0	0	-8	0	0	0		0	-8	0	8		SOCS5	0	0	0	0
SOCS7	23	0	0	0	1	0	0		23	1	23	1		SOCS7	0.605263	0	0	0.201754
SOD2	15	0	-1	-1	0	0	0		14	-1	16	1		SOD2	0.394737	0	-0.03125	0.141996
SOD3	1	-7	-15	2	0	0	0		-21	2	23	2		SOD3	0.0263158	-0.0614035	-0.46875	0.18549
SOST	0	0	2	0	0	0	0		2	0	2	0		SOST	0	0	0.0625	0.0208333
SOX2	29	-7	0	13	1	0	0		22	14	36	14		SOX2	0.763158	-0.0614035	0	0.274854
SOX4	4	4	-4	2	8	0	0		4	10	12	10		SOX4	0.105263	0.0350877	-0.125	0.0884503
SOX5	1	-7	0	2	0	0	0		-6	2	8	2		SOX5	0.0263158	-0.0614035	0	0.0292398
SOX6	-7	-114	-3	0	4	0	0		-124	4	124	4		SOX6	-0.184211	-1	-0.09375	0.425987
SOX9	-7	-54	0	0	4	0	0		-61	4	61	4		SOX9	-0.184211	-0.473684	0	0.219298
SP1	4	-108	0	4	4	0	0		-104	8	112	8		SP1	0.105263	-0.947368	0	0.350877
SP3	2	-19	-1	8	0	0	0		-18	8	22	8		SP3	0.0526316	-0.166667	-0.03125	0.0835161
SP4	2	0	-1	0	0	0	0		1	0	3	0		SP4	0.0526316	0	-0.03125	0.0279605
SPARC	0	1	0	0	0	0	0		1	0	1	0		SPARC	0	0.00877193	0	0.00292398
SPI1	16	0	1	-4	1	0	0		17	-3	17	5		SPI1	0.421053	0	0.03125	0.150768
SPP1	0	0	0	0	0	0	0		0	0	0	0		SPP1	0	0	0	0
SPRED1	9	-7	-5	17	0	0	0		-3	17	21	17		SPRED1	0.236842	-0.0614035	-0.15625	0.151499
SPRY2	3	-7	-16	2	0	0	0		-20	2	26	2		SPRY2	0.0789474	-0.0614035	-0.5	0.21345
SRC	0	0	0	0	0	0	0		0	0	0	0		SRC	0	0	0	0
SRF	-12	-54	-12	0	-5	0	-12		-78	-17	78	17		SRF	-0.315789	-0.473684	-0.375	0.388158
SRGAP1	22	0	0	0	1	0	0		22	1	22	1		SRGAP1	0.578947	0	0	0.192982
SRGAP2	-1	0	-4	0	0	0	0		-5	0	5	0		SRGAP2	-0.0263158	0	-0.125	0.0504386
SRSF10	0	1	0	0	0	0	0		1	0	1	0		SRSF10	0	0.00877193	0	0.00292398
SRSF11	0	0	0	0	4	0	0		0	4	0	4		SRSF11	0	0	0	0
SSX2IP	11	0	0	0	0	0	0		11	0	11	0		SSX2IP	0.289474	0	0	0.0964912
ST14	-8	0	0	0	0	0	0		-8	0	8	0		ST14	-0.210526	0	0	0.0701754
ST7L	1	0	0	2	0	0	0		1	2	1	2		ST7L	0.0263158	0	0	0.00877193
STAM2	0	0	0	0	0	0	0		0	0	0	0		STAM2	0	0	0	0
STAT1	23	0	0	0	1	0	0		23	1	23	1		STAT1	0.605263	0	0	0.201754
STAT3	1	-7	0	4	0	0	0		-6	4	8	4		STAT3	0.0263158	-0.0614035	0	0.0292398
STAT5A	8	0	0	-1	0	0	0		8	-1	8	1		STAT5A	0.210526	0	0	0.0701754
STK40	0	-1	0	0	0	0	0		-1	0	1	0		STK40	0	-0.00877193	0	0.00292398
STMN1	0	-19	-1	0	0	0	0		-20	0	20	0		STMN1	0	-0.166667	-0.03125	0.0659722
STRADB	0	4	0	0	0	0	0		4	0	4	0		STRADB	0	0.0350877	0	0.0116959
STX16	1	0	-1	2	0	0	0		0	2	2	2		STX16	0.0263158	0	-0.03125	0.0191886
STX1A	-3	0	0	-4	1	0	0		-3	-3	3	5		STX1A	-0.0789474	0	0	0.0263158
SUFU	4	0	0	0	0	0	0		4	0	4	0		SUFU	0.105263	0	0	0.0350877
SULT1E1	-2	1	0	-4	0	0	0		-1	-4	3	4		SULT1E1	-0.0526316	0.00877193	0	0.0204678
SUZ12	4	0	-3	4	8	0	0		1	12	7	12		SUZ12	0.105263	0	-0.09375	0.0663377
SWAP70	23	0	0	0	1	0	0		23	1	23	1		SWAP70	0.605263	0	0	0.201754
SYT1	-3	0	0	-4	1	0	0		-3	-3	3	5		SYT1	-0.0789474	0	0	0.0263158
TAB2	11	0	1	0	0	0	0		12	0	12	0		TAB2	0.289474	0	0.03125	0.106908
TAB3	4	-4	0	1	1	0	0		0	2	8	2		TAB3	0.105263	-0.0350877	0	0.0467836
TAC1	-15	0	0	-4	0	0	0		-15	-4	15	4		TAC1	-0.394737	0	0	0.131579
TAF5L	11	0	0	0	0	0	0		11	0	11	0		TAF5L	0.289474	0	0	0.0964912
TAGLN2	-19	-101	0	0	4	0	0		-120	4	120	4		TAGLN2	-0.5	-0.885965	0	0.461988
TAP1	0	0	0	0	0	0	0		0	0	0	0		TAP1	0	0	0	0
TBC1D1	0	0	0	1	1	0	0		0	2	0	2		TBC1D1	0	0	0	0
TBC1D14	11	0	0	0	0	0	0		11	0	11	0		TBC1D14	0.289474	0	0	0.0964912
TBC1D8B	11	0	1	0	0	0	0		12	0	12	0		TBC1D8B	0.289474	0	0.03125	0.106908
TBCA	11	0	1	0	0	0	0		12	0	12	0		TBCA	0.289474	0	0.03125	0.106908
TBCCD1	4	-4	0	1	1	0	0		0	2	8	2		TBCCD1	0.105263	-0.0350877	0	0.0467836
TBK1	5	0	10	0	1	0	0		15	1	15	1		TBK1	0.131579	0	0.3125	0.148026
TBX19	-5	0	-9	0	-9	0	-12		-14	-21	14	21		TBX19	-0.131579	0	-0.28125	0.13761
TBX21	4	0	0	2	0	0	0		4	2	4	2		TBX21	0.105263	0	0	0.0350877
TCEAL1	12	0	0	-1	1	0	0		12	0	12	2		TCEAL1	0.315789	0	0	0.105263
TCF12	10	0	0	0	0	0	0		10	0	10	0		TCF12	0.263158	0	0	0.0877193
TCF21	1	-7	-15	2	0	0	0		-21	2	23	2		TCF21	0.0263158	-0.0614035	-0.46875	0.18549
TCF3	7	0	0	0	0	0	0		7	0	7	0		TCF3	0.184211	0	0	0.0614035
TCF7L1	0	0	-11	0	0	0	0		-11	0	11	0		TCF7L1	0	0	-0.34375	0.114583
TCL1A	4	0	0	2	0	0	0		4	2	4	2		TCL1A	0.105263	0	0	0.0350877
TDG	0	1	0	0	0	0	0		1	0	1	0		TDG	0	0.00877193	0	0.00292398
TEK	9	-7	-5	17	0	0	0		-3	17	21	17		TEK	0.236842	-0.0614035	-0.15625	0.151499
TERT	0	0	0	4	8	0	0		0	12	0	12		TERT	0	0	0	0
TET1	4	0	0	2	0	0	0		4	2	4	2		TET1	0.105263	0	0	0.0350877
TEX261	0	0	0	-8	0	0	0		0	-8	0	8		TEX261	0	0	0	0
TFAP2C	0	1	0	0	0	0	0		1	0	1	0		TFAP2C	0	0.00877193	0	0.00292398
TFRC	-4	0	-4	-4	0	0	0		-8	-4	8	4		TFRC	-0.105263	0	-0.125	0.0767544
TGFA	0	0	0	0	0	0	0		0	0	0	0		TGFA	0	0	0	0
TGFB1	1	0	-1	2	0	0	0		0	2	2	2		TGFB1	0.0263158	0	-0.03125	0.0191886
TGFBI	1	-7	-15	-6	0	0	0		-21	-6	23	6		TGFBI	0.0263158	-0.0614035	-0.46875	0.18549
TGFBR1	0	0	0	0	-1	0	0		0	-1	0	1		TGFBR1	0	0	0	0
TGFBR2	20	-5	-19	2	0	0	0		-4	2	44	2		TGFBR2	0.526316	-0.0438596	-0.59375	0.387975
TGFBR3	1	-7	-15	2	0	0	0		-21	2	23	2		TGFBR3	0.0263158	-0.0614035	-0.46875	0.18549
TGIF1	1	-7	-15	2	0	0	0		-21	2	23	2		TGIF1	0.0263158	-0.0614035	-0.46875	0.18549
TGIF2	0	0	0	0	0	0	0		0	0	0	0		TGIF2	0	0	0	0
THBS1	0	-4	0	0	0	0	0		-4	0	4	0		THBS1	0	-0.0350877	0	0.0116959
THRB	2	0	0	0	0	0	0		2	0	2	0		THRB	0.0526316	0	0	0.0175439
TIAM1	1	-8	-15	2	0	0	0		-22	2	24	2		TIAM1	0.0263158	-0.0701754	-0.46875	0.188414
TICAM1	5	0	9	0	1	0	0		14	1	14	1		TICAM1	0.131579	0	0.28125	0.13761
TIMM8A	-1	0	0	-4	0	0	0		-1	-4	1	4		TIMM8A	-0.0263158	0	0	0.00877193
TIMP3	14	-7	6	1	1	0	0		13	2	27	2		TIMP3	0.368421	-0.0614035	0.1875	0.205775
TIRAP	23	0	0	0	1	0	0		23	1	23	1		TIRAP	0.605263	0	0	0.201754
TJAP1	0	0	0	0	4	0	0		0	4	0	4		TJAP1	0	0	0	0
TLE4	11	0	1	0	0	0	0		12	0	12	0		TLE4	0.289474	0	0.03125	0.106908
TLN2	0	0	-4	0	4	0	0		-4	4	4	4		TLN2	0	0	-0.125	0.0416667
TLR2	4	0	0	0	0	0	0		4	0	4	0		TLR2	0.105263	0	0	0.0350877
TLR4	0	0	0	0	0	0	0		0	0	0	0		TLR4	0	0	0	0
TM6SF1	11	0	0	0	0	0	0		11	0	11	0		TM6SF1	0.289474	0	0	0.0964912
TM9SF3	1	-7	-15	2	0	0	0		-21	2	23	2		TM9SF3	0.0263158	-0.0614035	-0.46875	0.18549
TMC7	0	4	0	-2	0	0	0		4	-2	4	2		TMC7	0	0.0350877	0	0.0116959
TMED7	14	0	8	1	1	0	0		22	2	22	2		TMED7	0.368421	0	0.25	0.20614
TMEM184B	0	0	0	8	4	0	0		0	12	0	12		TMEM184B	0	0	0	0
TMEM2	0	-4	0	0	0	0	0		-4	0	4	0		TMEM2	0	-0.0350877	0	0.0116959
TMEM9B	23	0	0	0	1	0	0		23	1	23	1		TMEM9B	0.605263	0	0	0.201754
TMOD3	23	0	0	0	1	0	0		23	1	23	1		TMOD3	0.605263	0	0	0.201754
TMSB4X	-7	-54	0	0	4	0	0		-61	4	61	4		TMSB4X	-0.184211	-0.473684	0	0.219298
TNC	4	0	0	0	0	0	0		4	0	4	0		TNC	0.105263	0	0	0.0350877
TNFAIP3	5	-7	0	-9	1	0	0		-2	-8	12	10		TNFAIP3	0.131579	-0.0614035	0	0.0643275
TNFSF10	13	0	0	-1	1	0	0		13	0	13	2		TNFSF10	0.342105	0	0	0.114035
TNFSF11	0	1	0	0	0	0	0		1	0	1	0		TNFSF11	0	0.00877193	0	0.00292398
TNFSF12	7	0	0	0	0	0	0		7	0	7	0		TNFSF12	0.184211	0	0	0.0614035
TNRC6A	0	-4	0	0	0	0	0		-4	0	4	0		TNRC6A	0	-0.0350877	0	0.0116959
TOB1	0	0	0	0	0	0	0		0	0	0	0		TOB1	0	0	0	0
TOB2	4	0	0	0	0	0	0		4	0	4	0		TOB2	0.105263	0	0	0.0350877
TOM1	9	-7	0	17	0	0	0		2	17	16	17		TOM1	0.236842	-0.0614035	0	0.0994152
TOMM20	11	0	0	0	0	0	0		11	0	11	0		TOMM20	0.289474	0	0	0.0964912
TOPORS	1	-7	0	2	0	0	0		-6	2	8	2		TOPORS	0.0263158	-0.0614035	0	0.0292398
TP53	20	-4	0	6	6	0	0		16	12	24	12		TP53	0.526316	-0.0350877	0	0.187135
TP53BP2	1	-7	0	2	0	0	0		-6	2	8	2		TP53BP2	0.0263158	-0.0614035	0	0.0292398
TP53I11	-12	0	0	0	0	0	0		-12	0	12	0		TP53I11	-0.315789	0	0	0.105263
TP53INP1	11	0	0	1	-3	0	0		11	-2	11	4		TP53INP1	0.289474	0	0	0.0964912
TP63	9	-7	0	2	0	0	0		2	2	16	2		TP63	0.236842	-0.0614035	0	0.0994152
TP73	0	-1	0	0	0	0	0		-1	0	1	0		TP73	0	-0.00877193	0	0.00292398
TPD52L2	-5	0	0	0	-9	0	-12		-5	-21	5	21		TPD52L2	-0.131579	0	0	0.0438596
TPM1	1	-7	0	2	0	0	0		-6	2	8	2		TPM1	0.0263158	-0.0614035	0	0.0292398
TPM3	23	0	0	0	1	0	0		23	1	23	1		TPM3	0.605263	0	0	0.201754
TPPP3	4	0	0	0	0	0	0		4	0	4	0		TPPP3	0.105263	0	0	0.0350877
TPRG1	23	0	0	0	1	0	0		23	1	23	1		TPRG1	0.605263	0	0	0.201754
TRAF6	0	0	0	0	0	0	0		0	0	0	0		TRAF6	0	0	0	0
TRAK1	11	0	0	0	0	0	0		11	0	11	0		TRAK1	0.289474	0	0	0.0964912
TRAPPC2P1	-8	0	5	4	0	0	0		-3	4	13	4		TRAPPC2P1	-0.210526	0	0.15625	0.122259
TRIB1	-5	0	0	0	-9	0	-12		-5	-21	5	21		TRIB1	-0.131579	0	0	0.0438596
TRIB3	1	0	-1	2	0	0	0		0	2	2	2		TRIB3	0.0263158	0	-0.03125	0.0191886
TRIM2	0	-4	1	0	0	0	0		-3	0	5	0		TRIM2	0	-0.0350877	0.03125	0.0221126
TRIP13	11	0	1	0	0	0	0		12	0	12	0		TRIP13	0.289474	0	0.03125	0.106908
TRPS1	0	0	0	0	0	0	0		0	0	0	0		TRPS1	0	0	0	0
TSC22D3	0	0	-4	-4	0	0	0		-4	-4	4	4		TSC22D3	0	0	-0.125	0.0416667
TSG101	2	1	0	0	0	0	0		3	0	3	0		TSG101	0.0526316	0.00877193	0	0.0204678
TSHZ3	11	0	1	0	0	0	0		12	0	12	0		TSHZ3	0.289474	0	0.03125	0.106908
TSPAN14	11	0	1	0	0	0	0		12	0	12	0		TSPAN14	0.289474	0	0.03125	0.106908
TSPAN6	23	0	0	0	1	0	0		23	1	23	1		TSPAN6	0.605263	0	0	0.201754
TSPYL2	0	0	0	8	4	0	0		0	12	0	12		TSPYL2	0	0	0	0
TTF1	11	0	1	0	0	0	0		12	0	12	0		TTF1	0.289474	0	0.03125	0.106908
TTK	0	0	0	0	4	0	0		0	4	0	4		TTK	0	0	0	0
TUBB3	0	0	1	0	0	0	0		1	0	1	0		TUBB3	0	0	0.03125	0.0104167
TUBB4B	0	-4	0	0	0	0	0		-4	0	4	0		TUBB4B	0	-0.0350877	0	0.0116959
TUSC2	4	-12	0	2	0	0	0		-8	2	16	2		TUSC2	0.105263	-0.105263	0	0.0701754
TWF1	2	-61	0	17	4	0	0		-59	21	63	21		TWF1	0.0526316	-0.535088	0	0.195906
TWF2	2	-61	0	17	4	0	0		-59	21	63	21		TWF2	0.0526316	-0.535088	0	0.195906
TWIST1	-1	0	0	0	0	0	0		-1	0	1	0		TWIST1	-0.0263158	0	0	0.00877193
TXNRD2	7	0	-1	0	0	0	0		6	0	8	0		TXNRD2	0.184211	0	-0.03125	0.0718202
UBAP2	-5	0	-9	0	-9	0	-12		-14	-21	14	21		UBAP2	-0.131579	0	-0.28125	0.13761
UBE2F	4	0	0	0	0	0	0		4	0	4	0		UBE2F	0.105263	0	0	0.0350877
UBE2I	4	0	1	0	0	0	0		5	0	5	0		UBE2I	0.105263	0	0.03125	0.0455044
UBQLN1	11	0	0	0	0	0	0		11	0	11	0		UBQLN1	0.289474	0	0	0.0964912
UBTD2	11	0	0	0	0	0	0		11	0	11	0		UBTD2	0.289474	0	0	0.0964912
UCP2	0	0	0	8	4	0	0		0	12	0	12		UCP2	0	0	0	0
ULBP2	-3	0	0	-4	1	0	0		-3	-3	3	5		ULBP2	-0.0789474	0	0	0.0263158
UNG	2	1	12	-4	0	0	0		15	-4	15	4		UNG	0.0526316	0.00877193	0.375	0.145468
UPF2	11	0	1	0	0	0	0		12	0	12	0		UPF2	0.289474	0	0.03125	0.106908
UQCRFS1	11	0	0	0	0	0	0		11	0	11	0		UQCRFS1	0.289474	0	0	0.0964912
USP1	-1	0	0	-4	0	0	0		-1	-4	1	4		USP1	-0.0263158	0	0	0.00877193
USP18	5	0	9	0	1	0	0		14	1	14	1		USP18	0.131579	0	0.28125	0.13761
UVRAG	0	0	1	1	-3	0	0		1	-2	1	4		UVRAG	0	0	0.03125	0.0104167
VAC14	0	0	-11	0	0	0	0		-11	0	11	0		VAC14	0	0	-0.34375	0.114583
VAMP2	-3	0	0	-4	1	0	0		-3	-3	3	5		VAMP2	-0.0789474	0	0	0.0263158
VCAM1	9	-7	-5	17	0	0	0		-3	17	21	17		VCAM1	0.236842	-0.0614035	-0.15625	0.151499
VDR	-8	0	11	1	1	0	0		3	2	19	2		VDR	-0.210526	0	0.34375	0.184759
VEGFA	54	-71	-18	26	6	0	0		-35	32	143	32		VEGFA	1.42105	-0.622807	-0.5625	0.868787
VEZT	0	-4	0	0	0	0	0		-4	0	4	0		VEZT	0	-0.0350877	0	0.0116959
VIM	7	-1	-1	-5	8	0	0		5	3	9	13		VIM	0.184211	-0.00877193	-0.03125	0.0747442
VKORC1	-12	-47	0	0	0	0	0		-59	0	59	0		VKORC1	-0.315789	-0.412281	0	0.24269
VMP1	-12	0	-9	0	0	0	0		-21	0	21	0		VMP1	-0.315789	0	-0.28125	0.199013
VOPP1	0	0	2	0	0	0	0		2	0	2	0		VOPP1	0	0	0.0625	0.0208333
VPS18	11	0	1	0	0	0	0		12	0	12	0		VPS18	0.289474	0	0.03125	0.106908
VPS4B	4	0	-2	0	0	0	0		2	0	6	0		VPS4B	0.105263	0	-0.0625	0.0559211
WASF2	0	0	0	0	0	0	0		0	0	0	0		WASF2	0	0	0	0
WASF3	0	0	-12	0	0	0	0		-12	0	12	0		WASF3	0	0	-0.375	0.125
WBP1L	11	0	0	0	0	0	0		11	0	11	0		WBP1L	0.289474	0	0	0.0964912
WDR37	0	0	-11	0	0	0	0		-11	0	11	0		WDR37	0	0	-0.34375	0.114583
WDR77	2	0	0	0	0	0	0		2	0	2	0		WDR77	0.0526316	0	0	0.0175439
WEE1	31	-3	0	1	1	0	0		28	2	34	2		WEE1	0.815789	-0.0263158	0	0.280702
WHSC1L1	11	0	0	0	0	0	0		11	0	11	0		WHSC1L1	0.289474	0	0	0.0964912
WNK1	-4	0	0	-3	0	0	0		-4	-3	4	3		WNK1	-0.105263	0	0	0.0350877
WNK4	0	0	0	0	0	4	0		0	4	0	4		WNK4	0	0	0	0
WNT1	-8	0	0	-4	-8	-8	-12		-8	-32	8	32		WNT1	-0.210526	0	0	0.0701754
WNT3A	4	0	0	8	4	0	0		4	12	4	12		WNT3A	0.105263	0	0	0.0350877
WNT4	0	1	0	0	0	0	0		1	0	1	0		WNT4	0	0.00877193	0	0.00292398
WNT9B	0	0	0	0	0	1	0		0	1	0	1		WNT9B	0	0	0	0
WWC1	11	0	0	0	0	0	0		11	0	11	0		WWC1	0.289474	0	0	0.0964912
XBP1	-1	1	0	0	0	0	0		0	0	2	0		XBP1	-0.0263158	0.00877193	0	0.0116959
XIAP	-3	0	-9	-4	1	0	0		-12	-3	12	5		XIAP	-0.0789474	0	-0.28125	0.120066
XIST	-12	0	-6	0	0	0	0		-18	0	18	0		XIST	-0.315789	0	-0.1875	0.167763
XPA	-12	0	0	0	0	0	0		-12	0	12	0		XPA	-0.315789	0	0	0.105263
XPO6	-12	-54	0	0	-5	0	-12		-66	-17	66	17		XPO6	-0.315789	-0.473684	0	0.263158
YAP1	0	0	-2	0	0	0	0		-2	0	2	0		YAP1	0	0	-0.0625	0.0208333
YES1	30	0	0	0	1	0	0		30	1	30	1		YES1	0.789474	0	0	0.263158
YWHAZ	10	0	9	-8	0	0	0		19	-8	19	8		YWHAZ	0.263158	0	0.28125	0.181469
YY1	-3	-1	0	-4	1	0	0		-4	-3	4	5		YY1	-0.0789474	-0.00877193	0	0.0292398
YY1AP1	-1	0	0	-4	0	0	0		-1	-4	1	4		YY1AP1	-0.0263158	0	0	0.00877193
ZAP70	-3	0	0	-4	1	0	0		-3	-3	3	5		ZAP70	-0.0789474	0	0	0.0263158
ZBTB10	2	0	0	0	0	0	0		2	0	2	0		ZBTB10	0.0526316	0	0	0.0175439
ZEB1	4	0	0	-1	-3	0	0		4	-4	4	4		ZEB1	0.105263	0	0	0.0350877
ZEB2	5	0	-2	4	9	0	0		3	13	7	13		ZEB2	0.131579	0	-0.0625	0.064693
ZFP36	0	0	0	0	0	0	0		0	0	0	0		ZFP36	0	0	0	0
ZFPM2	0	0	-11	0	0	0	0		-11	0	11	0		ZFPM2	0	0	-0.34375	0.114583
ZIC3	11	0	0	0	0	0	0		11	0	11	0		ZIC3	0.289474	0	0	0.0964912
ZNF217	1	0	0	2	0	0	0		1	2	1	2		ZNF217	0.0263158	0	0	0.00877193
ZNF248	11	0	0	0	0	0	0		11	0	11	0		ZNF248	0.289474	0	0	0.0964912
ZNF254	11	0	0	0	0	0	0		11	0	11	0		ZNF254	0.289474	0	0	0.0964912
ZNF28	11	0	0	0	0	0	0		11	0	11	0		ZNF28	0.289474	0	0	0.0964912
ZNF395	-5	0	0	0	-9	0	-12		-5	-21	5	21		ZNF395	-0.131579	0	0	0.0438596
ZNF493	11	0	1	0	0	0	0		12	0	12	0		ZNF493	0.289474	0	0.03125	0.106908
ZNF513	0	0	0	0	4	0	0		0	4	0	4		ZNF513	0	0	0	0
ZNF561	11	0	1	0	0	0	0		12	0	12	0		ZNF561	0.289474	0	0.03125	0.106908
ZNF611	11	0	0	0	0	0	0		11	0	11	0		ZNF611	0.289474	0	0	0.0964912
ZNF652	11	0	1	0	0	0	0		12	0	12	0		ZNF652	0.289474	0	0.03125	0.106908
ZNF83	11	0	1	0	0	0	0		12	0	12	0		ZNF83	0.289474	0	0.03125	0.106908
ZNFX1	7	-4	-1	0	-4	0	0		2	-4	12	4		ZNFX1	0.184211	-0.0350877	-0.03125	0.0835161
ZYX	4	0	0	0	0	0	0		4	0	4	0		ZYX	0.105263	0	0	0.0350877

## Sheet: CAD
Identified miRs	Significant ?	Regulation	Source	Method	Number of Samples	Potential Clinical Application	Reference	Title	Study score	Study power	weighted SC		Identified miRs	disease score	help: source	help: blacklist		Calculation of study scores ( summary over all studies)
miR-1	n	(+)	Plasma	Array	67 stable CAD, 31 healthy	Diagnostic or disease monitoring	Fichtlscherer et al., 2010	Circulating MicroRNAs in Patients With Coronary Artery Disease	1	2	2		miR-1	6	2	1		2	0	0	0	0	0	0	0	0	0	0	0	0	0	0	0	0	0	0	0	0	0	0	0	0	0	0	0	0	0	0	0
miR-133a	y	(+)							4	2	8		miR-133a	12	2	1		0	8	0	0	0	0	0	0	0	0	0	0	0	0	0	0	0	0	0	0	0	0	0	0	0	0	0	0	0	0	0	0
miR-133b	n	(+)							1	2	2		miR-133b	6	2	1		0	0	2	0	0	0	0	0	0	0	0	0	0	0	0	0	0	0	0	0	0	0	0	0	0	0	0	0	0	0	0	0
miR-208a	y	(+)							4	2	8		miR-208a	9	2	1		0	0	0	8	0	0	0	0	0	0	0	0	0	0	0	0	0	0	0	0	0	0	0	0	0	0	0	0	0	0	0	0
miR-208b	n	(+)							1	2	2		miR-208b	2	2	1		0	0	0	0	2	0	0	0	0	0	0	0	0	0	0	0	0	0	0	0	0	0	0	0	0	0	0	0	0	0	0	0
miR-499-3p	n	(+)							1	2	2		miR-499-3p	2	2	1		0	0	0	0	0	2	0	0	0	0	0	0	0	0	0	0	0	0	0	0	0	0	0	0	0	0	0	0	0	0	0	0
miR-499-5p	n	(+)							1	2	2		miR-499-5p	3	2	1		0	0	0	0	0	0	2	0	0	0	0	0	0	0	0	0	0	0	0	0	0	0	0	0	0	0	0	0	0	0	0	0
miR-126	y	(-)							-4	2	-8		miR-126	-9	2	1		0	0	0	0	0	0	0	-8	0	0	0	0	0	0	0	0	0	0	0	0	0	0	0	0	0	0	0	0	0	0	0	-8
miR-17	y	(-)							-4	2	-8		miR-17	-8	2	1		0	0	0	0	0	0	0	0	-8	0	0	0	0	0	0	0	0	0	0	0	0	0	0	0	0	0	0	0	0	0	0	0
miR-20a	n	(-)							-1	2	-2		miR-20a	-2	2	1		0	0	0	0	0	0	0	0	0	-2	0	0	0	0	0	0	0	0	0	0	0	0	0	0	0	0	0	0	0	0	0	0
miR-92a	y	(-)							-4	2	-8		miR-92a	-8	2	1		0	0	0	0	0	0	0	0	0	0	-8	0	0	0	0	0	0	0	0	0	0	0	0	0	0	0	0	0	0	0	0	0
miR-221	n	(-)							-1	2	-2		miR-221	-5	2	1		0	0	0	0	0	0	0	0	0	0	0	-2	0	0	0	0	0	0	0	0	0	0	0	0	0	-2	0	0	0	0	0	0
miR-199a-5p	n	(-)							-1	2	-2		miR-199a-5p	-2	2	1		0	0	0	0	0	0	0	0	0	0	0	0	-2	0	0	0	0	0	0	0	0	0	0	0	0	0	0	0	0	0	0	0
miR-27a	n	(-)							-1	2	-2		miR-27a	-2	2	1		0	0	0	0	0	0	0	0	0	0	0	0	0	-2	0	0	0	0	0	0	0	0	0	0	0	0	0	0	0	0	0	0
miR-130a	n	(-)							-1	2	-2		miR-130a	11	2	1		0	0	0	0	0	0	0	0	0	0	0	0	0	0	-2	0	0	0	0	0	0	-2	0	0	0	0	0	0	0	0	0	0
let-7d	n	(-)							-1	2	-2		let-7d	-2	2	1		0	0	0	0	0	0	0	0	0	0	0	0	0	0	0	-2	0	0	0	0	0	0	0	0	0	0	0	0	0	0	0	0
miR-21	n	(-)							-1	2	-2		miR-21	-1	2	1		0	0	0	0	0	0	0	0	0	0	0	0	0	0	0	0	-2	0	0	0	0	0	0	0	0	0	0	0	0	-2	0	0
miR-155	y	(-)							-4	2	-8		miR-155	-11	2	1		0	0	0	0	0	0	0	0	0	0	0	0	0	0	0	0	0	-8	0	0	0	0	0	0	0	0	0	0	0	0	0	0
miR-143	n	(-)							-1	2	-2		miR-143	-2	2	1		0	0	0	0	0	0	0	0	0	0	0	0	0	0	0	0	0	0	-2	0	0	0	0	0	0	0	0	0	0	0	0	0
miR-145	y	(-)							-4	2	-8		miR-145	-23	2	1		0	0	0	0	0	0	0	0	0	0	0	0	0	0	0	0	0	0	0	-8	0	0	0	0	0	0	0	0	0	0	0	0
miR - 21	n	(+)	Serum (stored at -80ºC)	Array	104 ASO/PAD, 105 healthy	Risk or diagnostic markers for ASO	Li et al., 2010	Identification of miR-130a, miR-27b and miR-210 as serum biomarkers for atherosclerosis obliterans	1	3	3		miR - 21	3	3	1		0	0	0	0	0	0	0	0	0	0	0	0	0	0	0	0	0	0	0	0	3	0	0	0	0	0	0	0	0	0	0	0
miR-130a	y	(+)							4	3	12		miR-130a	11	3	1		0	0	0	0	0	0	0	0	0	0	0	0	0	0	12	0	0	0	0	0	0	12	0	0	0	0	0	0	0	0	0	0
miR-27b		(+)							4	3	12		miR-27b	8	3	1		0	0	0	0	0	0	0	0	0	0	0	0	0	0	0	0	0	0	0	0	0	0	12	0	0	0	0	0	0	0	0	0
let-7f	n	(+)							1	3	3		let-7f	3	3	1		0	0	0	0	0	0	0	0	0	0	0	0	0	0	0	0	0	0	0	0	0	0	0	3	0	0	0	0	0	0	0	0
miR-210	y	(+)							4	3	12		miR-210	12	3	1		0	0	0	0	0	0	0	0	0	0	0	0	0	0	0	0	0	0	0	0	0	0	0	0	12	0	0	0	0	0	0	0
miR-221	n	(-)							-1	3	-3		miR-221	-5	3	1		0	0	0	0	0	0	0	0	0	0	0	-3	0	0	0	0	0	0	0	0	0	0	0	0	0	-3	0	0	0	0	0	0
miR-222	n	(-)							-1	3	-3		miR-222	-8	3	1		0	0	0	0	0	0	0	0	0	0	0	0	0	0	0	0	0	0	0	0	0	0	0	0	0	0	-3	0	0	0	0	0
miR-150	y	(-)	Whole blood	Array	10 CAD, 15 healthy	Diagnostic or disease monitoring	Weber et al., 2011	MicroRNA Expression Profile in CAD Patients and the Impact of ACEI/ARB	-4	1	-4		miR-150	-4	1	1		0	0	0	0	0	0	0	0	0	0	0	0	0	0	0	0	0	0	0	0	0	0	0	0	0	0	0	-4	0	0	0	0
miR-584	y	(-)							-4	1	-4		miR-584	-4	1	1		0	0	0	0	0	0	0	0	0	0	0	0	0	0	0	0	0	0	0	0	0	0	0	0	0	0	0	0	-4	0	0	0
miR-21	n	(-)							-1	1	-1		miR-21	-1	1	1		0	0	0	0	0	0	0	0	0	0	0	0	0	0	0	0	-1	0	0	0	0	0	0	0	0	0	0	0	0	-1	0	0
miR-24	n	(-)							-1	1	-1		miR-24	-1	1	1		0	0	0	0	0	0	0	0	0	0	0	0	0	0	0	0	0	0	0	0	0	0	0	0	0	0	0	0	0	0	-1	0
miR-126	n	(-)							-1	1	-1		miR-126	-9	1	1		0	0	0	0	0	0	0	-1	0	0	0	0	0	0	0	0	0	0	0	0	0	0	0	0	0	0	0	0	0	0	0	-1
miR-92a	n	(-)							-1	1	-1		miR-92a	-8	1	1		0	0	0	0	0	0	0	0	0	0	-1	0	0	0	0	0	0	0	0	0	0	0	0	0	0	0	0	0	0	0	0	0
miR-34a	n	(-)							-1	1	-1		miR-34a	3	1	1		0	0	0	0	0	0	0	0	0	0	0	0	0	0	0	0	0	0	0	0	0	0	0	0	0	0	0	0	0	0	0	0
miR-19a	y	(-)							-4	1	-4		miR-19a	-4	1	1		0	0	0	0	0	0	0	0	0	0	0	0	0	0	0	0	0	0	0	0	0	0	0	0	0	0	0	0	0	0	0	0
miR-145	y	(-)							-4	1	-4		miR-145	-23	1	1		0	0	0	0	0	0	0	0	0	0	0	0	0	0	0	0	0	0	0	-4	0	0	0	0	0	0	0	0	0	0	0	0
miR-155	y	(-)							-4	1	-4		miR-155	-11	1	1		0	0	0	0	0	0	0	0	0	0	0	0	0	0	0	0	0	-4	0	0	0	0	0	0	0	0	0	0	0	0	0	0
miR-222	y	(-)							-4	1	-4		miR-222	-8	1	1		0	0	0	0	0	0	0	0	0	0	0	0	0	0	0	0	0	0	0	0	0	0	0	0	0	0	-4	0	0	0	0	0
miR-378	y	(-)							-4	1	-4		miR-378	-4	1	1		0	0	0	0	0	0	0	0	0	0	0	0	0	0	0	0	0	0	0	0	0	0	0	0	0	0	0	0	0	0	0	0
miR-29a	y	(-)							-4	1	-4		miR-29a	-4	1	1		0	0	0	0	0	0	0	0	0	0	0	0	0	0	0	0	0	0	0	0	0	0	0	0	0	0	0	0	0	0	0	0
miR-30e-5p	y	(-)							-4	1	-4		miR-30e-5p	-4	1	1		0	0	0	0	0	0	0	0	0	0	0	0	0	0	0	0	0	0	0	0	0	0	0	0	0	0	0	0	0	0	0	0
miR-342	y	(-)							-4	1	-4		miR-342	-4	1	1		0	0	0	0	0	0	0	0	0	0	0	0	0	0	0	0	0	0	0	0	0	0	0	0	0	0	0	0	0	0	0	0
miR-181d	y	(-)							-4	1	-4		miR-181d	-4	1	1		0	0	0	0	0	0	0	0	0	0	0	0	0	0	0	0	0	0	0	0	0	0	0	0	0	0	0	0	0	0	0	0
let 7e	y	(-)	Whole blood	qRT-PCR	15 PAD, 16 healthy	Potential biomarkers for PAD	Stather et al., 2013	Differential MicroRNA Expression Profiles in Peripheral Arterial Disease	-4	1	-4		let 7e	-4	1	1		0	0	0	0	0	0	0	0	0	0	0	0	0	0	0	0	0	0	0	0	0	0	0	0	0	0	0	0	0	0	0	0
miR-15b	y	(-)							-4	1	-4		miR-15b	-4	1	1		0	0	0	0	0	0	0	0	0	0	0	0	0	0	0	0	0	0	0	0	0	0	0	0	0	0	0	0	0	0	0	0
miR-16	y	(-)							-4	1	-4		miR-16	-4	1	1		0	0	0	0	0	0	0	0	0	0	0	0	0	0	0	0	0	0	0	0	0	0	0	0	0	0	0	0	0	0	0	0
miR-20b	y	(-)							-4	1	-4		miR-20b	-4	1	1		0	0	0	0	0	0	0	0	0	0	0	0	0	0	0	0	0	0	0	0	0	0	0	0	0	0	0	0	0	0	0	0
mIR-25	y	(-)							-4	1	-4		mIR-25	-3	1	1		0	0	0	0	0	0	0	0	0	0	0	0	0	0	0	0	0	0	0	0	0	0	0	0	0	0	0	0	0	0	0	0
miR-26b	y	(-)							-4	1	-4		miR-26b	-4	1	1		0	0	0	0	0	0	0	0	0	0	0	0	0	0	0	0	0	0	0	0	0	0	0	0	0	0	0	0	0	0	0	0
mIR-27b	y	(-)							-4	1	-4		mIR-27b	8	1	1		0	0	0	0	0	0	0	0	0	0	0	0	0	0	0	0	0	0	0	0	0	0	-4	0	0	0	0	0	0	0	0	0
mIR-28-5p	y	(-)							-4	1	-4		mIR-28-5p	-4	1	1		0	0	0	0	0	0	0	0	0	0	0	0	0	0	0	0	0	0	0	0	0	0	0	0	0	0	0	0	0	0	0	0
miR-126	y	(-)							-4	1	-4		miR-126	-9	1	1		0	0	0	0	0	0	0	-4	0	0	0	0	0	0	0	0	0	0	0	0	0	0	0	0	0	0	0	0	0	0	0	-4
miR-195	y	(-)							-4	1	-4		miR-195	-4	1	1		0	0	0	0	0	0	0	0	0	0	0	0	0	0	0	0	0	0	0	0	0	0	0	0	0	0	0	0	0	0	0	0
miR-335	y	(-)							-4	1	-4		miR-335	-4	1	1		0	0	0	0	0	0	0	0	0	0	0	0	0	0	0	0	0	0	0	0	0	0	0	0	0	0	0	0	0	0	0	0
miR-363	y	(-)							-4	1	-4		miR-363	-4	1	1		0	0	0	0	0	0	0	0	0	0	0	0	0	0	0	0	0	0	0	0	0	0	0	0	0	0	0	0	0	0	0	0
miR-720	n	(+)							1	1	1		miR-720	1	1	1		0	0	0	0	0	0	0	0	0	0	0	0	0	0	0	0	0	0	0	0	0	0	0	0	0	0	0	0	0	0	0	0
miR-1274A	n	(+)							1	1	1		miR-1274A	1	1	1		0	0	0	0	0	0	0	0	0	0	0	0	0	0	0	0	0	0	0	0	0	0	0	0	0	0	0	0	0	0	0	0
miR-337-5p	y	(+)	Plasma (stored at -80ºC)	qRT-PCR	19 UA, 34 SA, 20 healthy	Potential biomarkers for CAD	D'alessandra et al., 2013	Diagnostic potential of plasmatic MicroRNA signatures in stable and unstable angina	4	1	4		miR-337-5p	4	1	1		0	0	0	0	0	0	0	0	0	0	0	0	0	0	0	0	0	0	0	0	0	0	0	0	0	0	0	0	0	0	0	0
miR-433	y	(+)							4	1	4		miR-433	4	1	1		0	0	0	0	0	0	0	0	0	0	0	0	0	0	0	0	0	0	0	0	0	0	0	0	0	0	0	0	0	0	0	0
miR-485-3p	y	(+)							4	1	4		miR-485-3p	4	1	1		0	0	0	0	0	0	0	0	0	0	0	0	0	0	0	0	0	0	0	0	0	0	0	0	0	0	0	0	0	0	0	0
miR-1	y	(+)							4	1	4		miR-1	6	1	1		4	0	0	0	0	0	0	0	0	0	0	0	0	0	0	0	0	0	0	0	0	0	0	0	0	0	0	0	0	0	0	0
miR-122	y	(+)							4	1	4		miR-122	5	1	1		0	0	0	0	0	0	0	0	0	0	0	0	0	0	0	0	0	0	0	0	0	0	0	0	0	0	0	0	0	0	0	0
miR-126	y	(+)							4	1	4		miR-126	-9	1	1		0	0	0	0	0	0	0	4	0	0	0	0	0	0	0	0	0	0	0	0	0	0	0	0	0	0	0	0	0	0	0	4
miR-133a	y	(+)							4	1	4		miR-133a	12	1	1		0	4	0	0	0	0	0	0	0	0	0	0	0	0	0	0	0	0	0	0	0	0	0	0	0	0	0	0	0	0	0	0
miR-133b	y	(+)							4	1	4		miR-133b	6	1	1		0	0	4	0	0	0	0	0	0	0	0	0	0	0	0	0	0	0	0	0	0	0	0	0	0	0	0	0	0	0	0	0
miR-199a	y	(+)							4	1	4		miR-199a	4	1	1		0	0	0	0	0	0	0	0	0	0	0	0	0	0	0	0	0	0	0	0	0	0	0	0	0	0	0	0	0	0	0	0
miR-145	n	(+)							1	1	1		miR-145	-23	1	1		0	0	0	0	0	0	0	0	0	0	0	0	0	0	0	0	0	0	0	1	0	0	0	0	0	0	0	0	0	0	0	0
miR-17-5p	n	(+)							1	1	1		miR-17-5p	1	1	1		0	0	0	0	0	0	0	0	0	0	0	0	0	0	0	0	0	0	0	0	0	0	0	0	0	0	0	0	0	0	0	0
miR-92a	n	(+)							1	1	1		miR-92a	-8	1	1		0	0	0	0	0	0	0	0	0	0	1	0	0	0	0	0	0	0	0	0	0	0	0	0	0	0	0	0	0	0	0	0
miR-155	n	(+)							1	1	1		miR-155	-11	1	1		0	0	0	0	0	0	0	0	0	0	0	0	0	0	0	0	0	1	0	0	0	0	0	0	0	0	0	0	0	0	0	0
miR-208a	n	(+)							1	1	1		miR-208a	9	1	1		0	0	0	1	0	0	0	0	0	0	0	0	0	0	0	0	0	0	0	0	0	0	0	0	0	0	0	0	0	0	0	0
miR-375	n	(+)							1	1	1		miR-375	1	1	1		0	0	0	0	0	0	0	0	0	0	0	0	0	0	0	0	0	0	0	0	0	0	0	0	0	0	0	0	0	0	0	0
miR-499-5p	n	(+)							1	1	1		miR-499-5p	3	1	1		0	0	0	0	0	0	1	0	0	0	0	0	0	0	0	0	0	0	0	0	0	0	0	0	0	0	0	0	0	0	0	0
miR-214	n	(+)	Plasma	qRT-PCR	13 AMI, 176 AP, 127 control	Potential biomarker for CAD	Jin et al., 2015	MiR-214 regulates the pathogenesis of patients with coronary artery disease by targeting VEGF	1	1	1		miR-214	1	1	1		0	0	0	0	0	0	0	0	0	0	0	0	0	0	0	0	0	0	0	0	0	0	0	0	0	0	0	0	0	0	0	0
miR-21	y	(+)	Plasma	qRT-PCR	28 hypertensive, 28 healthy	Potential biomarker in early stages of atherosclerotic process in hypertensive patients	Cengiz et al., 2015	Circulating miR-21 and eNOS in subclinical atherosclerosis in patients with hypertension	4	1	4		miR-21	-1	1	1		0	0	0	0	0	0	0	0	0	0	0	0	0	0	0	0	4	0	0	0	0	0	0	0	0	0	0	0	0	4	0	0
miR-125b	y	(-)	Plasma 80	qRT-PCR	66 CHD, 58 control	Potential biomarker for CHD	Ding et al., 2015	Interaction between microRNA expression and classical risk factors in the risk of coronary heart disease	-4	2	-8		miR-125b	-8	2	1		0	0	0	0	0	0	0	0	0	0	0	0	0	0	0	0	0	0	0	0	0	0	0	0	0	0	0	0	0	0	0	0
miR-133b	n	(-)							-1	2	-2		miR-133b	-2	2	1		0	0	0	0	0	0	0	0	0	0	0	0	0	0	0	0	0	0	0	0	0	0	0	0	0	0	0	0	0	0	0	0
miR-149	y	(-)	Plasma 80	qRT-PCR	65 stable CAD, 30 unstable CAD, 32 non-CAD patients	Potential biomarkers for the diagnosis of CAD in middle-aged patients	Sayed et al., 2015	The diagnostic value of circulating microRNAs for middle-aged (40-60-year-old) coronary artery disease patients	-4	2	-8		miR-149	-12	2	1		0	0	0	0	0	0	0	0	0	0	0	0	0	0	0	0	0	0	0	0	0	0	0	0	0	0	0	0	0	0	0	0
miR-424	y	(-)							-4	2	-8		miR-424	-8	2	1		0	0	0	0	0	0	0	0	0	0	0	0	0	0	0	0	0	0	0	0	0	0	0	0	0	0	0	0	0	0	0	0
miR-765	y	(+)							4	2	8		miR-765	12	2	1		0	0	0	0	0	0	0	0	0	0	0	0	0	0	0	0	0	0	0	0	0	0	0	0	0	0	0	0	0	0	0	0
miR-145	y	(-)	Plasma	qRT-PCR	195 consecutive subjects who underwent diagnostic coronary angiography for chest pain	Potential biomarker for CAD	Gao et al., 2015	Plasma Levels of microRNA-145 Are Associated with Severity of Coronary Artery Disease	-4	3	-12		miR-145	-23	3	1		0	0	0	0	0	0	0	0	0	0	0	0	0	0	0	0	0	0	0	-12	0	0	0	0	0	0	0	0	0	0	0	0
miR-320a	y	(+)	Whole blood	qRT-PCR	20 CAD, 20 CAD high-risk patients, 20 controls	Potential biomarker for CAD and high-risk patients	Chen et al., 2015	MiR-320a contributes to atherogenesis by augmenting multiple risk factors and down-regulating SRF	4	1	4		miR-320a	4	1	1		0	0	0	0	0	0	0	0	0	0	0	0	0	0	0	0	0	0	0	0	0	0	0	0	0	0	0	0	0	0	0	0
novel miR-1	n	(-)	Serum	qRT-PCR	80 AS, 80 UAP, 80 control	Potential biomarkers for arthrosclerosis	Sun et al., 2015	Identification and characterization of novel serum microRNAs in unstable angina pectoris and subclinical atherosclerotic patients	-1	1	-1		novel miR-1	-1	1	1		0	0	0	0	0	0	0	0	0	0	0	0	0	0	0	0	0	0	0	0	0	0	0	0	0	0	0	0	0	0	0	0
novel miR-2	n	(+/-)							-1	1	-1		novel miR-2	-1	1	1		0	0	0	0	0	0	0	0	0	0	0	0	0	0	0	0	0	0	0	0	0	0	0	0	0	0	0	0	0	0	0	0
novel miR-3	n	(-)							-1	1	-1		novel miR-3	-1	1	1		0	0	0	0	0	0	0	0	0	0	0	0	0	0	0	0	0	0	0	0	0	0	0	0	0	0	0	0	0	0	0	0
miR-765	y	(+)	Plasma 80	qRT-PCR	69 angiographically documented CAD (37 stable, 32 unstable), 20 healthy	Potential diagnostic biomarkers for CAD in geriatric patients	Ali Sheikh et al., 2015	Circulating miR-765 and miR-149: potential noninvasive diagnostic biomarkers for geriatric coronary artery disease patients	4	1	4		miR-765	12	1	1		0	0	0	0	0	0	0	0	0	0	0	0	0	0	0	0	0	0	0	0	0	0	0	0	0	0	0	0	0	0	0	0
miR-149	y	(-)							-4	1	-4		miR-149	-12	1	1		0	0	0	0	0	0	0	0	0	0	0	0	0	0	0	0	0	0	0	0	0	0	0	0	0	0	0	0	0	0	0	0
miR-34a	y	(+)	Plasma 80	Array	32 CAD, 20 healthy	Potential biomarkers of CAD development and progression	Han et al., 2015	MiR-34a, miR-21 and miR-23a as potential biomarkers for coronary artery disease: a pilot microarray study and confirmation in a 32 patient cohort.	4	1	4		miR-34a	3	1	1		0	0	0	0	0	0	0	0	0	0	0	0	0	0	0	0	0	0	0	0	0	0	0	0	0	0	0	0	0	0	0	0
miR-21	y	(+)							4	1	4		miR-21	-1	1	1		0	0	0	0	0	0	0	0	0	0	0	0	0	0	0	0	4	0	0	0	0	0	0	0	0	0	0	0	0	4	0	0
miR-23a	y	(-)							-4	1	-4		miR-23a	-4	1	1		0	0	0	0	0	0	0	0	0	0	0	0	0	0	0	0	0	0	0	0	0	0	0	0	0	0	0	0	0	0	0	0
miR-487a	y	(+)	Serum 80	Array	35 ACAD, 20 normal	Potential biomarkers for ACAD	Wang et al., 2014	Altered serum microRNAs as novel diagnostic biomarkers for atypical coronary artery disease	4	1	4		miR-487a	4	1	1		0	0	0	0	0	0	0	0	0	0	0	0	0	0	0	0	0	0	0	0	0	0	0	0	0	0	0	0	0	0	0	0
miR-502	y	(+)							4	1	4		miR-502	4	1	1		0	0	0	0	0	0	0	0	0	0	0	0	0	0	0	0	0	0	0	0	0	0	0	0	0	0	0	0	0	0	0	0
miR-208	y	(+)							4	1	4		miR-208	4	1	1		0	0	0	0	0	0	0	0	0	0	0	0	0	0	0	0	0	0	0	0	0	0	0	0	0	0	0	0	0	0	0	0
miR-215	y	(+)							4	1	4		miR-215	4	1	1		0	0	0	0	0	0	0	0	0	0	0	0	0	0	0	0	0	0	0	0	0	0	0	0	0	0	0	0	0	0	0	0
miR-29b	y	(-)							-4	1	-4		miR-29b	-4	1	1		0	0	0	0	0	0	0	0	0	0	0	0	0	0	0	0	0	0	0	0	0	0	0	0	0	0	0	0	0	0	0	0
miR-21	y	(-) non-calcified plaque	Serum	Array	63 non-calcified plaque, 62 calcified plaque, 61 controls	Diagnostic marker for coronary atherosclerotic plaque instability	Fan et al., 2014	MicroRNA-21 is a unique signature associated with coronary plaque instability in humans by regulating matrix metalloproteinase-9 via reversion-inducing cysteine-rich protein with Kazal motifs	-4	2	-8		miR-21	-1	2	1		0	0	0	0	0	0	0	0	0	0	0	0	0	0	0	0	-8	0	0	0	0	0	0	0	0	0	0	0	0	-8	0	0
miR-21	n	(+)	Whole blood	qRT-PCR	20 healthy control, 20 atherosclerosis, 20 with one or more indications of hypertension, hyperlipidemia, and diabetes mellitus but without atherosclerosis detected	Potential biomarkers for cardiovascular diseases	Jiang et al., 2014	Peripheral blood miRNAs as a biomarker for chronic cardiovascular diseases.	1	1	1		miR-21	-1	1	1		0	0	0	0	0	0	0	0	0	0	0	0	0	0	0	0	1	0	0	0	0	0	0	0	0	0	0	0	0	1	0	0
miR-122	n	(+)							1	1	1		miR-122	5	1	1		0	0	0	0	0	0	0	0	0	0	0	0	0	0	0	0	0	0	0	0	0	0	0	0	0	0	0	0	0	0	0	0
miR-130a	n	(+)							1	1	1		miR-130a	11	1	1		0	0	0	0	0	0	0	0	0	0	0	0	0	0	1	0	0	0	0	0	0	1	0	0	0	0	0	0	0	0	0	0
miR-211	n	(+)							1	1	1		miR-211	1	1	1		0	0	0	0	0	0	0	0	0	0	0	0	0	0	0	0	0	0	0	0	0	0	0	0	0	0	0	0	0	0	0	0
miR-92a	n	(-)							-1	1	-1		miR-92a	-8	1	1		0	0	0	0	0	0	0	0	0	0	-1	0	0	0	0	0	0	0	0	0	0	0	0	0	0	0	0	0	0	0	0	0
miR-222	n	(-)							-1	1	-1		miR-222	-8	1	1		0	0	0	0	0	0	0	0	0	0	0	0	0	0	0	0	0	0	0	0	0	0	0	0	0	0	-1	0	0	0	0	0
miR-126	n	(-)							-1	1	-1		miR-126	-9	1	1		0	0	0	0	0	0	0	-1	0	0	0	0	0	0	0	0	0	0	0	0	0	0	0	0	0	0	0	0	0	0	0	-1
miR-106b	n	(+)	Plasma	qRT-PCR	45 UA patients, 31 stable angina, 37 controls	Potential biomarkers for CAD	Ren et al., 2013	Signature of circulating microRNAs as potential biomarkers in vulnerable coronary artery disease.	1	1	1		miR-106b	1	1	1		0	0	0	0	0	0	0	0	0	0	0	0	0	0	0	0	0	0	0	0	0	0	0	0	0	0	0	0	0	0	0	0
miR-25	n	(+)							1	1	1		miR-25	-3	1	1		0	0	0	0	0	0	0	0	0	0	0	0	0	0	0	0	0	0	0	0	0	0	0	0	0	0	0	0	0	0	0	0
miR-92a	n	(+)							1	1	1		miR-92a	-8	1	1		0	0	0	0	0	0	0	0	0	0	1	0	0	0	0	0	0	0	0	0	0	0	0	0	0	0	0	0	0	0	0	0
miR-21	n	(+)							1	1	1		miR-21	-1	1	1		0	0	0	0	0	0	0	0	0	0	0	0	0	0	0	0	1	0	0	0	0	0	0	0	0	0	0	0	0	1	0	0
miR-590-5p	n	(+)							1	1	1		miR-590-5p	1	1	1		0	0	0	0	0	0	0	0	0	0	0	0	0	0	0	0	0	0	0	0	0	0	0	0	0	0	0	0	0	0	0	0
miR-126	n	(+)							1	1	1		miR-126	-9	1	1		0	0	0	0	0	0	0	1	0	0	0	0	0	0	0	0	0	0	0	0	0	0	0	0	0	0	0	0	0	0	0	1
miR-451	n	(+)							1	1	1		miR-451	1	1	1		0	0	0	0	0	0	0	0	0	0	0	0	0	0	0	0	0	0	0	0	0	0	0	0	0	0	0	0	0	0	0	0
																		miR-1	miR-133a	miR-133b	miR-208a	miR-208b	miR-499-3p	miR-499-5p	miR-126	miR-17	miR-20a	miR-92a	miR-221	miR-199a-5p	miR-27a	miR-130a	let-7d	miR-21	miR-155	miR-143	miR-145	miR - 21	miR-130a	miR-27b	let-7f	miR-210	miR-221	miR-222	miR-150	miR-584	miR-21	miR-24	miR-126
																		6	12	6	9	2	2	3	-9	-8	-2	-8	-5	-2	-2	11	-2	-1	-11	-2	-23	3	11	8	3	12	-5	-8	-4	-4	-1	-1	-9
[truncated: 78 more columns]

## Sheet: ACS
Identified miRs	Significant ?	Regulation	Source	Method	Number of Samples	Potential Clinical Application	Reference	Title	Study score	Study power	weighted SC		Identified miRs	disease score	help: source	help: blacklist		Calculation of study scores ( summary over all studies)
miR-499	n	(+)	Plasma (stored at -80ºC)	qRT-PCR	33 AMI, 33 non-AMI, 30 healthy	Potential biomarker for early detection of myocardial injury	Wang et al., 2010	Circulating microRNA: a novel potential biomarker for early diagnosis of acute myocardial infarction in humans	1	1	1		miR-499	60	1	1		1	0	0	0	0	0	0	1	0	0	0	0	0	0	0	1	1	0	0	0	0	0	0	0	0	0	0	0	0	0	0	0
miR-208a	y	(+)							4	1	4		miR-208a	11	1	1		0	4	0	0	0	0	4	0	0	0	0	0	0	4	0	0	0	0	0	0	0	0	0	0	0	0	0	0	0	0	0	0
miR-1	n	(+)							1	1	1		miR-1	54	1	1		0	0	1	0	0	1	0	0	0	0	1	0	0	0	0	0	0	0	0	0	0	0	0	0	0	0	0	0	0	0	0	0
miR-133a	n	(+)							1	1	1		miR-133a	35	1	1		0	0	0	1	1	0	0	0	0	1	0	1	0	0	0	0	0	0	0	0	0	0	0	0	0	0	0	0	0	0	0	0
miR-133a	y	(+)	Plasma (stored at -80ºC)	qRT-PCR	13 AMI patients, 176 CHD and 127 healthy	New potential biomarker for AMI	Wang et al., 2013	Plasma microRNA-133a is a new marker for both acute myocardial infarction and underlying coronary artery stenosis	4	1	4		miR-133a	35	1	1		0	0	0	4	4	0	0	0	0	4	0	4	0	0	0	0	0	0	0	0	0	0	0	0	0	0	0	0	0	0	0	0
miR-1	y	(+)	Serum (stored at -80ºC)	qRT-PCR	332 patients with chest pain	Potential biomarkers for ACS	Oerlemans et al., 2013	Early assessment of acute coronary syndromes in the emergency department: the potential diagnostic value of circulating microRNAs	4	3	12		miR-1	54	1	1		0	0	12	0	0	12	0	0	0	0	12	0	0	0	0	0	0	0	0	0	0	0	0	0	0	0	0	0	0	0	0	0
miR-208a	n	(+)							1	3	3		miR-208a	11	1	1		0	3	0	0	0	0	3	0	0	0	0	0	0	3	0	0	0	0	0	0	0	0	0	0	0	0	0	0	0	0	0	0
miR-499	y	(+)							4	3	12		miR-499	60	1	1		12	0	0	0	0	0	0	12	0	0	0	0	0	0	0	12	12	0	0	0	0	0	0	0	0	0	0	0	0	0	0	0
miR-21	n	(+)							1	3	3		miR-21	7	1	1		0	0	0	0	0	0	0	0	3	0	0	0	0	0	0	0	0	0	0	0	0	0	0	0	0	0	0	0	0	0	0	0
miR-133a	y	(+)	Serum (stored at -80ºC)	qRT-PCR	216 STEMI	Potential prognostic biomarker in STEMI patients	Eitel et al., 2012	Relation of circulating MicroRNA-133a concentrations with myocardial damage and clinical prognosis in ST-elevation myocardial infarction	4	3	12		miR-133a	35	1	1		0	0	0	12	12	0	0	0	0	12	0	12	0	0	0	0	0	0	0	0	0	0	0	0	0	0	0	0	0	0	0	0
miR-1	y	(+)	Serum	qRT-PCR	117 UAP, 131 NSTEMI, 196 STEMI	Diagnostic and prognostic markers in ACS	Widera et al., 2011	Diagnostic and prognostic impact of six circulating microRNAs in acute coronary syndrome	4	3	12		miR-1	54	1	1		0	0	12	0	0	12	0	0	0	0	12	0	0	0	0	0	0	0	0	0	0	0	0	0	0	0	0	0	0	0	0	0
miR-133a	y	(+)							4	3	12		miR-133a	35	1	1		0	0	0	12	12	0	0	0	0	12	0	12	0	0	0	0	0	0	0	0	0	0	0	0	0	0	0	0	0	0	0	0
miR-133b	n	(+)							1	3	3		miR-133b	3	1	1		0	0	0	0	0	0	0	0	0	0	0	0	3	0	0	0	0	0	0	0	0	0	0	0	0	0	0	0	0	0	0	0
miR-208a	n	(+)							1	3	3		miR-208a	11	1	1		0	3	0	0	0	0	3	0	0	0	0	0	0	3	0	0	0	0	0	0	0	0	0	0	0	0	0	0	0	0	0	0
miR-208b	y	(+)							4	3	12		miR-208b	56	1	1		0	0	0	0	0	0	0	0	0	0	0	0	0	0	12	0	0	0	0	0	0	0	0	0	0	0	0	0	0	0	0	0
miR-499	n	(+)							1	3	3		miR-499	60	1	1		3	0	0	0	0	0	0	3	0	0	0	0	0	0	0	3	3	0	0	0	0	0	0	0	0	0	0	0	0	0	0	0
miR-499	y	(+)	Plasma	qRT-PCR	14 ACS, 15 CHF, 10 healthy	Biomarker of myocardial infarction	Adachi et al., 2010	Plasma microRNA 499 as a biomarker of acute myocardial infarction	4	1	4		miR-499	60	1	1		4	0	0	0	0	0	0	4	0	0	0	0	0	0	0	4	4	0	0	0	0	0	0	0	0	0	0	0	0	0	0	0
miRNA-1254	y	(-)	Whole blood	qRT-PCR	18 STEMI, 21 healthy	Potential diagnostic biomarkers for AMI	Vogel et al., 2013	Refining Diagnostic MicroRNA Signatures by Whole-miRNome Kinetic Analysis in Acute Myocardial Infarction	-4	1	-4		miRNA-1254	-4	1	1		0	0	0	0	0	0	0	0	0	0	0	0	0	0	0	0	0	-4	0	0	0	0	0	0	0	0	0	0	0	0	0	0
miR-380	y	(-)							-4	1	-4		miR-380	-4	1	1		0	0	0	0	0	0	0	0	0	0	0	0	0	0	0	0	0	0	-4	0	0	0	0	0	0	0	0	0	0	0	0	0
mIR-455-3p	y	(-)							-4	1	-4		mIR-455-3p	-4	1	1		0	0	0	0	0	0	0	0	0	0	0	0	0	0	0	0	0	0	0	-4	0	0	0	0	0	0	0	0	0	0	0	0
miR-566	y	(-)							-4	1	-4		miR-566	-4	1	1		0	0	0	0	0	0	0	0	0	0	0	0	0	0	0	0	0	0	0	0	-4	0	0	0	0	0	0	0	0	0	0	0
miR-636	y	(-)							-4	1	-4		miR-636	-4	1	1		0	0	0	0	0	0	0	0	0	0	0	0	0	0	0	0	0	0	0	0	0	-4	0	0	0	0	0	0	0	0	0	0
miR-7-1	y	(-)							-4	1	-4		miR-7-1	-4	1	1		0	0	0	0	0	0	0	0	0	0	0	0	0	0	0	0	0	0	0	0	0	0	-4	0	0	0	0	0	0	0	0	0
miR-1291	n	(-)							-1	1	-1		miR-1291	3	1	1		0	0	0	0	0	0	0	0	0	0	0	0	0	0	0	0	0	0	0	0	0	0	0	-1	0	0	0	0	-1	0	0	0
miR-1915	y	(-)							-4	1	-4		miR-1915	-4	1	1		0	0	0	0	0	0	0	0	0	0	0	0	0	0	0	0	0	0	0	0	0	0	0	0	-4	0	0	0	0	0	0	0
miR-181c	y	(+)							4	1	4		miR-181c	4	1	1		0	0	0	0	0	0	0	0	0	0	0	0	0	0	0	0	0	0	0	0	0	0	0	0	0	4	0	0	0	0	0	0
miR-133	y	(+)	Plasma (stored at -80ºC)	qRT-PCR	51 AMI, 28 healthy	Potential diagnostic biomarkers for AMI	Wang et al., 2011	Circulating MicroRNAs are Promising Novel Biomarkers of Acute Myocardial Infarction	4	1	4		miR-133	12	1	1		0	0	0	0	0	0	0	0	0	0	0	0	0	0	0	0	0	0	0	0	0	0	0	0	0	0	4	0	0	0	0	0
miR-328	y	(+)							4	1	4		miR-328	4	1	1		0	0	0	0	0	0	0	0	0	0	0	0	0	0	0	0	0	0	0	0	0	0	0	0	0	0	0	4	0	0	0	0
miR-1291	y	(-)	Whole blood	qRT-PCR	20 STEMI, 20 healthy	Potential diagnostic biomarkers for AMI	Meder et al., 2010	MicroRNA signatures in total peripheral blood as novel biomarkers for acute myocardial infarction	-4	1	-4		miR-1291	3	1	1		0	0	0	0	0	0	0	0	0	0	0	0	0	0	0	0	0	0	0	0	0	0	0	-4	0	0	0	0	-4	0	0	0
miR-663b	y	(-)							-4	1	-4		miR-663b	4	1	1		0	0	0	0	0	0	0	0	0	0	0	0	0	0	0	0	0	0	0	0	0	0	0	0	0	0	0	0	0	-4	0	0
miR-193a-5p	n	(+)	Serum (stored at -80ºC)	qRT-PCR	39 STEMI, 39 healthy	Potential diagnostic biomarkers for STEMI	Hsu et al., 2014	Systemic Approach to Identify Serum microRNAs as Potential Biomarkers for Acute Myocardial Infarction	1	1	1		miR-193a-5p	1	1	1		0	0	0	0	0	0	0	0	0	0	0	0	0	0	0	0	0	0	0	0	0	0	0	0	0	0	0	0	0	0	1	0
miR-147b	n	(+)							1	1	1		miR-147b	1	1	1		0	0	0	0	0	0	0	0	0	0	0	0	0	0	0	0	0	0	0	0	0	0	0	0	0	0	0	0	0	0	0	1
miR-497-5p	n	(+)							1	1	1		miR-497-5p	1	1	1		0	0	0	0	0	0	0	0	0	0	0	0	0	0	0	0	0	0	0	0	0	0	0	0	0	0	0	0	0	0	0	0
miR-542-5p	n	(+)							1	1	1		miR-542-5p	1	1	1		0	0	0	0	0	0	0	0	0	0	0	0	0	0	0	0	0	0	0	0	0	0	0	0	0	0	0	0	0	0	0	0
miR-885-3p	n	(+)							1	1	1		miR-885-3p	1	1	1		0	0	0	0	0	0	0	0	0	0	0	0	0	0	0	0	0	0	0	0	0	0	0	0	0	0	0	0	0	0	0	0
mIR-150-3p	y	(+)							4	1	4		mIR-150-3p	4	1	1		0	0	0	0	0	0	0	0	0	0	0	0	0	0	0	0	0	0	0	0	0	0	0	0	0	0	0	0	0	0	0	0
miR-877-5p	n	(+)							1	1	1		miR-877-5p	1	1	1		0	0	0	0	0	0	0	0	0	0	0	0	0	0	0	0	0	0	0	0	0	0	0	0	0	0	0	0	0	0	0	0
miR-31-5p	n	(+)							1	1	1		miR-31-5p	1	1	1		0	0	0	0	0	0	0	0	0	0	0	0	0	0	0	0	0	0	0	0	0	0	0	0	0	0	0	0	0	0	0	0
miR-760	n	(+)							1	1	1		miR-760	1	1	1		0	0	0	0	0	0	0	0	0	0	0	0	0	0	0	0	0	0	0	0	0	0	0	0	0	0	0	0	0	0	0	0
miR-17-3p	n	(+)							1	1	1		miR-17-3p	1	1	1		0	0	0	0	0	0	0	0	0	0	0	0	0	0	0	0	0	0	0	0	0	0	0	0	0	0	0	0	0	0	0	0
miR-486-3p	y	(+)							4	1	4		miR-486-3p	4	1	1		0	0	0	0	0	0	0	0	0	0	0	0	0	0	0	0	0	0	0	0	0	0	0	0	0	0	0	0	0	0	0	0
miR-124-3p	n	(+)							1	1	1		miR-124-3p	1	1	1		0	0	0	0	0	0	0	0	0	0	0	0	0	0	0	0	0	0	0	0	0	0	0	0	0	0	0	0	0	0	0	0
miR-20a-5p	n	(-)							-1	1	-1		miR-20a-5p	-1	1	1		0	0	0	0	0	0	0	0	0	0	0	0	0	0	0	0	0	0	0	0	0	0	0	0	0	0	0	0	0	0	0	0
miR-18a-5p	n	(-)							-1	1	-1		miR-18a-5p	-1	1	1		0	0	0	0	0	0	0	0	0	0	0	0	0	0	0	0	0	0	0	0	0	0	0	0	0	0	0	0	0	0	0	0
miR-26a-5p	y	(-)							-4	1	-4		miR-26a-5p	-4	1	1		0	0	0	0	0	0	0	0	0	0	0	0	0	0	0	0	0	0	0	0	0	0	0	0	0	0	0	0	0	0	0	0
miR-17-5p	n	(-)							-1	1	-1		miR-17-5p	-1	1	1		0	0	0	0	0	0	0	0	0	0	0	0	0	0	0	0	0	0	0	0	0	0	0	0	0	0	0	0	0	0	0	0
miR-106a-5p	n	(-)							-1	1	-1		miR-106a-5p	-1	1	1		0	0	0	0	0	0	0	0	0	0	0	0	0	0	0	0	0	0	0	0	0	0	0	0	0	0	0	0	0	0	0	0
let-7d-5p	n	(-)							-1	1	-1		let-7d-5p	-1	1	1		0	0	0	0	0	0	0	0	0	0	0	0	0	0	0	0	0	0	0	0	0	0	0	0	0	0	0	0	0	0	0	0
miR-191-5p	y	(-)							-4	1	-4		miR-191-5p	-4	1	1		0	0	0	0	0	0	0	0	0	0	0	0	0	0	0	0	0	0	0	0	0	0	0	0	0	0	0	0	0	0	0	0
miR-26b-3p	y	(-)							-4	1	-4		miR-26b-3p	-4	1	1		0	0	0	0	0	0	0	0	0	0	0	0	0	0	0	0	0	0	0	0	0	0	0	0	0	0	0	0	0	0	0	0
miR-126-3p	n	(-)							-1	1	-1		miR-126-3p	-1	1	1		0	0	0	0	0	0	0	0	0	0	0	0	0	0	0	0	0	0	0	0	0	0	0	0	0	0	0	0	0	0	0	0
miR-487b	n	(-)							-1	1	-1		miR-487b	-1	1	1		0	0	0	0	0	0	0	0	0	0	0	0	0	0	0	0	0	0	0	0	0	0	0	0	0	0	0	0	0	0	0	0
miR-127-3p	n	(-)							-1	1	-1		miR-127-3p	-1	1	1		0	0	0	0	0	0	0	0	0	0	0	0	0	0	0	0	0	0	0	0	0	0	0	0	0	0	0	0	0	0	0	0
miR-199a-3p	n	(-)							-1	1	-1		miR-199a-3p	-1	1	1		0	0	0	0	0	0	0	0	0	0	0	0	0	0	0	0	0	0	0	0	0	0	0	0	0	0	0	0	0	0	0	0
miR-29c-5p	n	(-)							-1	1	-1		miR-29c-5p	-1	1	1		0	0	0	0	0	0	0	0	0	0	0	0	0	0	0	0	0	0	0	0	0	0	0	0	0	0	0	0	0	0	0	0
miR-133	y	(+)	Plasma	qRT-PCR	76 AMI, 110 healthy	Potential biomarkers for AMI	Peng et al., 2014	Clinical impact of circulating miR-133, miR-1291 and miR-663b in plasma of patients with acute myocardial infarction	4	2	8		miR-133	12	1	1		0	0	0	0	0	0	0	0	0	0	0	0	0	0	0	0	0	0	0	0	0	0	0	0	0	0	8	0	0	0	0	0
miR-1291	y	(+)							4	2	8		miR-1291	3	1	1		0	0	0	0	0	0	0	0	0	0	0	0	0	0	0	0	0	0	0	0	0	0	0	8	0	0	0	0	8	0	0	0
miR-663b	y	(+)							4	2	8		miR-663b	4	1	1		0	0	0	0	0	0	0	0	0	0	0	0	0	0	0	0	0	0	0	0	0	0	0	0	0	0	0	0	0	8	0	0
miR-208b	y	(+)	Plasma	qRT-PCR	510 AMI	Potential biomarkers for AMI	Goretti et al., 2013	Association between circulating microRNAs, cardiovascular risk factors and outcome in patients with acute myocardial infarction	4	3	12		miR-208b	56	1	1		0	0	0	0	0	0	0	0	0	0	0	0	0	0	12	0	0	0	0	0	0	0	0	0	0	0	0	0	0	0	0	0
miR-499	y	(+)							4	3	12		miR-499	60	1	1		12	0	0	0	0	0	0	12	0	0	0	0	0	0	0	12	12	0	0	0	0	0	0	0	0	0	0	0	0	0	0	0
miR-1	n	(+)	Plasma	qRT-PCR	92 NSTEMI, 81 acute CHF without AMI, 99 healthy	Potential biomarker for NSTEMI	Olivieri et al., 2013	Diagnostic potential of circulating miR-499-5p in elderly patients with acute non ST-elevation myocardial infarction	1	1	1		miR-1	54	1	1		0	0	1	0	0	1	0	0	0	0	1	0	0	0	0	0	0	0	0	0	0	0	0	0	0	0	0	0	0	0	0	0
miR-21	y	(+)							4	1	4		miR-21	7	1	1		0	0	0	0	0	0	0	0	4	0	0	0	0	0	0	0	0	0	0	0	0	0	0	0	0	0	0	0	0	0	0	0
miR-133a	n	(+)							1	1	1		miR-133a	35	1	1		0	0	0	1	1	0	0	0	0	1	0	1	0	0	0	0	0	0	0	0	0	0	0	0	0	0	0	0	0	0	0	0
miR-208a	n	(+)							1	1	1		miR-208a	11	1	1		0	1	0	0	0	0	1	0	0	0	0	0	0	1	0	0	0	0	0	0	0	0	0	0	0	0	0	0	0	0	0	0
miR-423-5p	n	(+)							1	1	1		miR-423-5p	1	1	1		0	0	0	0	0	0	0	0	0	0	0	0	0	0	0	0	0	0	0	0	0	0	0	0	0	0	0	0	0	0	0	0
miR-499-5p	y	(+)							4	1	4		miR-499-5p	16	1	1		0	0	0	0	0	0	0	0	0	0	0	0	0	0	0	0	0	0	0	0	0	0	0	0	0	0	0	0	0	0	0	0
miR-1	y	(+)	Serum (stored at -80ºC)	qRT-PCR	117 AMI, 182 AP, 100 healthy	Potential biomarkers for AMI	Li et al., 2013	Serum microRNAs profile from genome-wide serves as a fingerprint for diagnosis of acute myocardial infarction and angina pectoris	4	2	8		miR-1	54	1	1		0	0	8	0	0	8	0	0	0	0	8	0	0	0	0	0	0	0	0	0	0	0	0	0	0	0	0	0	0	0	0	0
miR-134	y	(+)							4	2	8		miR-134	8	1	1		0	0	0	0	0	0	0	0	0	0	0	0	0	0	0	0	0	0	0	0	0	0	0	0	0	0	0	0	0	0	0	0
miR-186	y	(+)							4	2	8		miR-186	8	1	1		0	0	0	0	0	0	0	0	0	0	0	0	0	0	0	0	0	0	0	0	0	0	0	0	0	0	0	0	0	0	0	0
miR-208	y	(+)							4	2	8		miR-208	8	1	1		0	0	0	0	0	0	0	0	0	0	0	0	0	0	0	0	0	0	0	0	0	0	0	0	0	0	0	0	0	0	0	0
miR-223	y	(+)							4	2	8		miR-223	19	1	1		0	0	0	0	0	0	0	0	0	0	0	0	0	0	0	0	0	0	0	0	0	0	0	0	0	0	0	0	0	0	0	0
miR-499	y	(+)							4	2	8		miR-499	60	1	1		8	0	0	0	0	0	0	8	0	0	0	0	0	0	0	8	8	0	0	0	0	0	0	0	0	0	0	0	0	0	0	0
miR-1	n	(+)	Plasma (stored at -80ºC)	q-RT-PCR	32 AMI, 36 normal coronary angiography	Possible biomarkers for cardiac damage	Corsten et al., 2010	Circulating MicroRNA-208b and MicroRNA-499 Reflect Myocardial Damage in Cardiovascular Disease	1	1	1		miR-1	54	1	1		0	0	1	0	0	1	0	0	0	0	1	0	0	0	0	0	0	0	0	0	0	0	0	0	0	0	0	0	0	0	0	0
miR-133a	n	(+)							1	1	1		miR-133a	35	1	1		0	0	0	1	1	0	0	0	0	1	0	1	0	0	0	0	0	0	0	0	0	0	0	0	0	0	0	0	0	0	0	0
miR-208b	y	(+)							4	1	4		miR-208b	56	1	1		0	0	0	0	0	0	0	0	0	0	0	0	0	0	4	0	0	0	0	0	0	0	0	0	0	0	0	0	0	0	0	0
miR-499	y	(+)							4	1	4		miR-499	60	1	1		4	0	0	0	0	0	0	4	0	0	0	0	0	0	0	4	4	0	0	0	0	0	0	0	0	0	0	0	0	0	0	0
miR-223	n	(-)							-1	1	-1		miR-223	19	1	1		0	0	0	0	0	0	0	0	0	0	0	0	0	0	0	0	0	0	0	0	0	0	0	0	0	0	0	0	0	0	0	0
miR-1	n	(+)	Plasma (stored at -80°C)	qRT-PCR	424 patients with suspected ACS	Potential diagnostic biomarkers for AMI	Gidlöf et al., 2013	Circulating cardio-enriched microRNAs are associated with long-term prognosis following myocardial infarction	1	3	3		miR-1	54	1	1		0	0	3	0	0	3	0	0	0	0	3	0	0	0	0	0	0	0	0	0	0	0	0	0	0	0	0	0	0	0	0	0
miR-208b	y	(+)							4	3	12		miR-208b	56	1	1		0	0	0	0	0	0	0	0	0	0	0	0	0	0	12	0	0	0	0	0	0	0	0	0	0	0	0	0	0	0	0	0
miR-499-5p	y	(+)							4	3	12		miR-499-5p	16	1	1		0	0	0	0	0	0	0	0	0	0	0	0	0	0	0	0	0	0	0	0	0	0	0	0	0	0	0	0	0	0	0	0
miR-1	y	(+)	Plasma	qRT-PCR	67 AMI, 32 healthy	Potential diagnostic biomarkers for AMI	Li et al., 2013	Comparing the diagnostic values of circulating microRNAs and cardiac troponin T in patients with acute myocardial infarction	4	1	4		miR-1	54	1	1		0	0	4	0	0	4	0	0	0	0	4	0	0	0	0	0	0	0	0	0	0	0	0	0	0	0	0	0	0	0	0	0
miR-133a	y	(+)							4	1	4		miR-133a	35	1	1		0	0	0	4	4	0	0	0	0	4	0	4	0	0	0	0	0	0	0	0	0	0	0	0	0	0	0	0	0	0	0	0
miR-208b	y	(+)							4	1	4		miR-208b	56	1	1		0	0	0	0	0	0	0	0	0	0	0	0	0	0	4	0	0	0	0	0	0	0	0	0	0	0	0	0	0	0	0	0
miR-499	y	(+)							4	1	4		miR-499	60	1	1		4	0	0	0	0	0	0	4	0	0	0	0	0	0	0	4	4	0	0	0	0	0	0	0	0	0	0	0	0	0	0	0
miR-30a	y	(+)	Plasma (stored at -80°C)	qRT-PCR	18 AMI, 30 healthy	Potential diagnostic biomarkers for AMI	Long et al., 2012	Circulating miR-30a, miR-195 and let-7b associated with acute myocardial infarction	4	1	4		miR-30a	4	1	1		0	0	0	0	0	0	0	0	0	0	0	0	0	0	0	0	0	0	0	0	0	0	0	0	0	0	0	0	0	0	0	0
miR-195	y	(+)							4	1	4		miR-195	4	1	1		0	0	0	0	0	0	0	0	0	0	0	0	0	0	0	0	0	0	0	0	0	0	0	0	0	0	0	0	0	0	0	0
let-7b	y	(-)							-4	1	-4		let-7b	-4	1	1		0	0	0	0	0	0	0	0	0	0	0	0	0	0	0	0	0	0	0	0	0	0	0	0	0	0	0	0	0	0	0	0
miR-126	y	(+)	Plasma	qRT-PCR	820 from Bruneck Study	Potential diagnostic biomarkers for AMI	Zampetaki et al., 2012	Prospective study on circulating MicroRNAs and risk of myocardial infarction	4	3	12		miR-126	8	1	1		0	0	0	0	0	0	0	0	0	0	0	0	0	0	0	0	0	0	0	0	0	0	0	0	0	0	0	0	0	0	0	0
miR-223	y	(+)							4	3	12		miR-223	19	1	1		0	0	0	0	0	0	0	0	0	0	0	0	0	0	0	0	0	0	0	0	0	0	0	0	0	0	0	0	0	0	0	0
miR-197	y	(+)							4	3	12		miR-197	12	1	1		0	0	0	0	0	0	0	0	0	0	0	0	0	0	0	0	0	0	0	0	0	0	0	0	0	0	0	0	0	0	0	0
miR-1	y	(+)	Plasma	qRT-PCR	17 AMI, 25 healthy	Potential diagnostic biomarkers for AMI	Long et al., 2012	Human circulating microRNA-1 and microRNA-126 as potential novel indicators for acute myocardial infarction	4	1	4		miR-1	54	1	1		0	0	4	0	0	4	0	0	0	0	4	0	0	0	0	0	0	0	0	0	0	0	0	0	0	0	0	0	0	0	0	0
miR-126		(-)							-4	1	-4		miR-126	8	1	1		0	0	0	0	0	0	0	0	0	0	0	0	0	0	0	0	0	0	0	0	0	0	0	0	0	0	0	0	0	0	0	0
miR-208b	y	(+)	Plasma (stored at -80°C)	qRT-PCR	510 AMI, 87 healthy	Potential diagnostic biomarkers for AMI	Devaux et al.	Use of circulating microRNAs to diagnose acute myocardial infarction	4	3	12		miR-208b	56	1	1		0	0	0	0	0	0	0	0	0	0	0	0	0	0	12	0	0	0	0	0	0	0	0	0	0	0	0	0	0	0	0	0
miR-499	y	(+)							4	3	12		miR-499	60	1	1		12	0	0	0	0	0	0	12	0	0	0	0	0	0	0	12	12	0	0	0	0	0	0	0	0	0	0	0	0	0	0	0
miR-1	y	(+)	Plasma	qRT-PCR	93 AMI, 66 healthy	Potential diagnostic biomarkers for AMI	Ai et al., 2010	Circulating microRNA-1 as a potential novel biomarker for acute myocardial infarction	4	2	8		miR-1	54	1	1		0	0	8	0	0	8	0	0	0	0	8	0	0	0	0	0	0	0	0	0	0	0	0	0	0	0	0	0	0	0	0	0
miR-486	y	(+)	Plasma	qRT-PCR	65 STEMI, 45 NSTEMI, 110 healthy	Potential diagnostic biomarkers for AMI	Zhang et al., 2015	Expression of circulating miR-486 and miR-150 in patients with acute myocardial infarction	4	2	8		miR-486	8	1	1		0	0	0	0	0	0	0	0	0	0	0	0	0	0	0	0	0	0	0	0	0	0	0	0	0	0	0	0	0	0	0	0
miR-150	y	(+)							4	2	8		miR-150	0	1	1		0	0	0	0	0	0	0	0	0	0	0	0	0	0	0	0	0	0	0	0	0	0	0	0	0	0	0	0	0	0	0	0
miR-122	y	(+)	Plasma	qRT-PCR	16 healthy, 72 high-risk individuals, 81 SA, 287 UA, 115 AMI	Potential biomarkers for ACS	Li et al., 2015	Plasma miR-122 and miR-3149 Potentially Novel Biomarkers for Acute Coronary Syndrome	4	1	4		miR-122	0	1	1		0	0	0	0	0	0	0	0	0	0	0	0	0	0	0	0	0	0	0	0	0	0	0	0	0	0	0	0	0	0	0	0
miR-3149	y	(+)							4	1	4		miR-3149	0	1	1		0	0	0	0	0	0	0	0	0	0	0	0	0	0	0	0	0	0	0	0	0	0	0	0	0	0	0	0	0	0	0	0
miR-140-3p	n	(+)							1	1	1		miR-140-3p	0	1	1		0	0	0	0	0	0	0	0	0	0	0	0	0	0	0	0	0	0	0	0	0	0	0	0	0	0	0	0	0	0	0	0
miR-720	n	(+)							1	1	1		miR-720	0	1	1		0	0	0	0	0	0	0	0	0	0	0	0	0	0	0	0	0	0	0	0	0	0	0	0	0	0	0	0	0	0	0	0
miR-144	n	(+)							1	1	1		miR-144	0	1	1		0	0	0	0	0	0	0	0	0	0	0	0	0	0	0	0	0	0	0	0	0	0	0	0	0	0	0	0	0	0	0	0
miR-1225-3p	n	(+)							1	1	1		miR-1225-3p	0	1	1		0	0	0	0	0	0	0	0	0	0	0	0	0	0	0	0	0	0	0	0	0	0	0	0	0	0	0	0	0	0	0	0
miR-2861	n	(+)							1	1	1		miR-2861	0	1	1		0	0	0	0	0	0	0	0	0	0	0	0	0	0	0	0	0	0	0	0	0	0	0	0	0	0	0	0	0	0	0	0
miR-19a	n	(+)	Plasma	qRT-PCR	156 AMI, 145 healthy	Potential diagnostic biomarker for AMI	Zhong et al., 2014	Circulating microRNA-19a as a potential novel biomarker for diagnosis of acute myocardial infarction	1	3	3		miR-19a	0	1	1		0	0	0	0	0	0	0	0	0	0	0	0	0	0	0	0	0	0	0	0	0	0	0	0	0	0	0	0	0	0	0	0
miR-145	n	ns	ns	ns	246 STEMI	Potential biomarker for predicting long-term outcome after AMI	Dong et al., 2015	Prediction of long-term outcome after acute myocardial infarction using circulating miR-145	0	3	0		miR-145	0	1	1		0	0	0	0	0	0	0	0	0	0	0	0	0	0	0	0	0	0	0	0	0	0	0	0	0	0	0	0	0	0	0	0
miR-21-5p	y	(+)	Plasma	qRT-PCR	17 AMI, 28 healthy	Potential biomarkers for AMI	Wang et al., 2014	Atherosclerosis-related circulating miRNAs as novel and sensitive predictors for acute myocardial infarction	4	1	4		miR-21-5p	0	1	1		0	0	0	0	0	0	0	0	0	0	0	0	0	0	0	0	0	0	0	0	0	0	0	0	0	0	0	0	0	0	0	0
miR-361-5p	y	(+)							4	1	4		miR-361-5p	0	1	1		0	0	0	0	0	0	0	0	0	0	0	0	0	0	0	0	0	0	0	0	0	0	0	0	0	0	0	0	0	0	0	0
miR-519e-5p	y	(-)							-4	1	-4		miR-519e-5p	0	1	1		0	0	0	0	0	0	0	0	0	0	0	0	0	0	0	0	0	0	0	0	0	0	0	0	0	0	0	0	0	0	0	0
miR-323-3p	y	(+)	Plasma	qRT-PCR	35 ACS,16 healthy controls	Potential biomarkers for ACS	Pilbrow et al., 2014	Circulating miR-323-3p and miR-652: Candidate markers for the presence and progression of acute coronary syndromes	4	1	4		miR-323-3p	0	1	1		0	0	0	0	0	0	0	0	0	0	0	0	0	0	0	0	0	0	0	0	0	0	0	0	0	0	0	0	0	0	0	0
miR-652	y	(+)							4	1	4		miR-652	0	1	1		0	0	0	0	0	0	0	0	0	0	0	0	0	0	0	0	0	0	0	0	0	0	0	0	0	0	0	0	0	0	0	0
miR-27b	n	(+)							1	1	1		miR-27b	0	1	1		0	0	0	0	0	0	0	0	0	0	0	0	0	0	0	0	0	0	0	0	0	0	0	0	0	0	0	0	0	0	0	0
miR-103	n	(-)							-1	1	-1		miR-103	0	1	1		0	0	0	0	0	0	0	0	0	0	0	0	0	0	0	0	0	0	0	0	0	0	0	0	0	0	0	0	0	0	0	0
miR-497	y	(+)	Plasma (stored at -70°C)	qRT-PCR	27 AMI, 31 healthy	Potential biomarker for AMI	Li et al., 2014	High association between human circulating microRNA-497 and acute myocardial infarction	4	1	4		miR-497	0	1	1		0	0	0	0	0	0	0	0	0	0	0	0	0	0	0	0	0	0	0	0	0	0	0	0	0	0	0	0	0	0	0	0
miR-328	y	(+)	Plasma	qRT-PCR	359 AMI, 30 healthy	Potential biomarkers for AMI	He et al., 2014	Predictive value of circulating miR-328 and miR-134 for acute myocardial infarction	4	3	12		miR-328	4	1	1		0	0	0	0	0	0	0	0	0	0	0	0	0	0	0	0	0	0	0	0	0	0	0	0	0	0	0	12	0	0	0	0
miR-134	y	(+)							4	3	12		miR-134	8	1	1		0	0	0	0	0	0	0	0	0	0	0	0	0	0	0	0	0	0	0	0	0	0	0	0	0	0	0	0	0	0	0	0
miR-423-5p	y	(+)	Plasma (stored at -80°C)	qRT-PCR	17 AMI, 4 stable CAD, 5 healthy	Potential early marker of myocardial necrosis	Nabiałek et al., 2013	Circulating microRNAs (miR-423-5p, miR-208a and miR-1) in acute myocardial infarction and stable coronary heart disease	4	1	4		miR-423-5p	1	1	1		0	0	0	0	0	0	0	0	0	0	0	0	0	0	0	0	0	0	0	0	0	0	0	0	0	0	0	0	0	0	0	0
miR-208a	n	(+)							1	1	1		miR-208a	11	1	1		0	1	0	0	0	0	1	0	0	0	0	0	0	1	0	0	0	0	0	0	0	0	0	0	0	0	0	0	0	0	0	0
miR-1	n	(+)							1	1	1		miR-1	54	1	1		0	0	1	0	0	1	0	0	0	0	1	0	0	0	0	0	0	0	0	0	0	0	0	0	0	0	0	0	0	0	0	0
miR-21	n	(+)	Plasma	qRT-PCR	17 AMI, 39 AP, 10 healthy	Potential diagnostic biomarker for AMI	Zhang et al., 2016	Plasma microRNA-21 is a potential diagnostic biomarker of acute myocardial infarction	1	1	1		miR-21	7	1	1		0	0	0	0	0	0	0	0	1	0	0	0	0	0	0	0	0	0	0	0	0	0	0	0	0	0	0	0	0	0	0	0
miR-126	n	(+)	Serum	qRT-PCR	873 CAD	miRNA-197 and miRNA-223 were identified as predictors for cardiovascular death (CAD)	Schulte et al., 2015	miRNA-197 and miRNA-223 Predict Cardiovascular Death in a Cohort of Patients with Symptomatic Coronary Artery Disease	1	3	3		miR-126	8	1	1		0	0	0	0	0	0	0	0	0	0	0	0	0	0	0	0	0	0	0	0	0	0	0	0	0	0	0	0	0	0	0	0
miR-197	n	(+)							1	3	3		miR-197	12	1	1		0	0	0	0	0	0	0	0	0	0	0	0	0	0	0	0	0	0	0	0	0	0	0	0	0	0	0	0	0	0	0	0
miR-223	n	(+)							1	3	3		miR-223	19	1	1		0	0	0	0	0	0	0	0	0	0	0	0	0	0	0	0	0	0	0	0	0	0	0	0	0	0	0	0	0	0	0	0
miR-132	n	(+)	Serum	qRT-PCR	49 UAP, 48 NCCP from APACE study	Potential diagnostic biomarkers for UAP	Zeller et al., 2014	Assessment of microRNAs in patients with unstable angina pectoris.	1	1	1		miR-132	0	1	1		0	0	0	0	0	0	0	0	0	0	0	0	0	0	0	0	0	0	0	0	0	0	0	0	0	0	0	0	0	0	0	0
miR-150	n	(+)							1	1	1		miR-150	0	1	1		0	0	0	0	0	0	0	0	0	0	0	0	0	0	0	0	0	0	0	0	0	0	0	0	0	0	0	0	0	0	0	0
miR-186	n	(-)							-1	1	-1		miR-186	8	1	1		0	0	0	0	0	0	0	0	0	0	0	0	0	0	0	0	0	0	0	0	0	0	0	0	0	0	0	0	0	0	0	0
miR-133a	n	(+)	Plasma	qRT-PCR	1155 unselected patients with acute chest pain	Potential biomarkers for AMI	Devaux et al., 2015	Diagnostic and prognostic value of circulating microRNAs in patients with acute chest pain.	1	3	3		miR-133a	35	1	1		0	0	0	3	3	0	0	0	0	3	0	3	0	0	0	0	0	0	0	0	0	0	0	0	0	0	0	0	0	0	0	0
miR-208b	y	(+)							4	3	12		miR-208b	56	1	1		0	0	0	0	0	0	0	0	0	0	0	0	0	0	12	0	0	0	0	0	0	0	0	0	0	0	0	0	0	0	0	0
miR-223	n	(+)							1	3	3		miR-223	19	1	1		0	0	0	0	0	0	0	0	0	0	0	0	0	0	0	0	0	0	0	0	0	0	0	0	0	0	0	0	0	0	0	0
miR-320a	y	(+)							4	3	12		miR-320a	0	1	1		0	0	0	0	0	0	0	0	0	0	0	0	0	0	0	0	0	0	0	0	0	0	0	0	0	0	0	0	0	0	0	0
miR-451	n	(+)							1	3	3		miR-451	0	1	1		0	0	0	0	0	0	0	0	0	0	0	0	0	0	0	0	0	0	0	0	0	0	0	0	0	0	0	0	0	0	0	0
miR-499	y	(+)							4	3	12		miR-499	60	1	1		12	0	0	0	0	0	0	12	0	0	0	0	0	0	0	12	12	0	0	0	0	0	0	0	0	0	0	0	0	0	0	0
miR-1	n	(+)	Plasma	qRT-PCR	25 STEMI	Potential diagnostic biomarkers for STEMI	Gidlöf et al., 2011	Cardiospecific microRNA plasma levels correlate with troponin and cardiac function in patients with ST elevation myocardial infarction, are selectively dependent on renal elimination, and can be detected in urine samples	1	1	1		miR-1	54	1	1		0	0	1	0	0	1	0	0	0	0	1	0	0	0	0	0	0	0	0	0	0	0	0	0	0	0	0	0	0	0	0	0
miR-133a	n	(+)							1	1	1		miR-133a	35	1	1		0	0	0	1	1	0	0	0	0	1	0	1	0	0	0	0	0	0	0	0	0	0	0	0	0	0	0	0	0	0	0	0
miR-208b	n	(+)							1	1	1		miR-208b	56	1	1		0	0	0	0	0	0	0	0	0	0	0	0	0	0	1	0	0	0	0	0	0	0	0	0	0	0	0	0	0	0	0	0
miR-499-5p	n	(+)							1	1	1		miR-499-5p	16	1	1		0	0	0	0	0	0	0	0	0	0	0	0	0	0	0	0	0	0	0	0	0	0	0	0	0	0	0	0	0	0	0	0
miR-1	n	(+)	Plasma	qRT-PCR	33 STEMI, 17 healthy	Potential diagnostic biomarkers for AMI	D'Alessandra et al., 2010	Circulating microRNAs are new and sensitive biomarkers of myocardial infarction	1	1	1		miR-1	54	1	1		0	0	1	0	0	1	0	0	0	0	1	0	0	0	0	0	0	0	0	0	0	0	0	0	0	0	0	0	0	0	0	0
miR-133a	n	(+)							1	1	1		miR-133a	35	1	1		0	0	0	1	1	0	0	0	0	1	0	1	0	0	0	0	0	0	0	0	0	0	0	0	0	0	0	0	0	0	0	0
miR-133b	n	(+)							1	1	1		miR-133b	3	1	1		0	0	0	0	0	0	0	0	0	0	0	0	1	0	0	0	0	0	0	0	0	0	0	0	0	0	0	0	0	0	0	0
miR-499-5p	n	(+)							1	1	1		miR-499-5p	16	1	1		0	0	0	0	0	0	0	0	0	0	0	0	0	0	0	0	0	0	0	0	0	0	0	0	0	0	0	0	0	0	0	0
miR-122	n	(-)							-1	1	-1		miR-122	0	1	1		0	0	0	0	0	0	0	0	0	0	0	0	0	0	0	0	0	0	0	0	0	0	0	0	0	0	0	0	0	0	0	0
miR-375	n	(-)							-1	1	-1		miR-375	0	1	1		0	0	0	0	0	0	0	0	0	0	0	0	0	0	0	0	0	0	0	0	0	0	0	0	0	0	0	0	0	0	0	0
miR-1	n	(+)	Whole blood	qRT-PCR	31 AMI, 20 healthy	Potential diagnostic biomarker for AMI	Cheng et al., 2010	A translational study of circulating cell-free microRNA-1 in acute myocardial infarction	1	1	1		miR-1	54	1	1		0	0	1	0	0	1	0	0	0	0	1	0	0	0	0	0	0	0	0	0	0	0	0	0	0	0	0	0	0	0	0	0
																		miR-499	miR-208a	miR-1	miR-133a	miR-133a	miR-1	miR-208a	miR-499	miR-21	miR-133a	miR-1	miR-133a	miR-133b	miR-208a	miR-208b	miR-499	miR-499	miRNA-1254	miR-380	mIR-455-3p	miR-566	miR-636	miR-7-1	miR-1291	miR-1915	miR-181c	miR-133	miR-328	miR-1291	miR-663b	miR-193a-5p	miR-147b
																		60	11	54	35	35	54	11	60	7	35	54	35	3	11	56	60	60	-4	-4	-4	-4	-4	-4	3	-4	4	12	4	3	4	1	1
[truncated: 111 more columns]

## Sheet: HF
Identified miRs	Significant ?	Regulation	Source	Method	Number of Samples	Potential Clinical Application	Reference	Title	Study score	Study power	weighted SC		Identified miRs	disease score	help: source	help: blacklist		Calculation of study scores ( summary over all studies)
miR-125a-5p	n	(-)	Serum	Array	21 HF, 65 controls	Potential predictors of ischemic HF after AMI	Matsumoto et al., 2013	Circulating p53-Responsive MicroRNAs Are Predictive Indicators of Heart Failure After Acute Myocardial Infarction	-1	1	-1		miR-125a-5p	-2	1	1		-1	0	0	0	0	0	0	0	0	0	0	0	-1	0	0	0	0	0	0	0	0	0	0	0	0	0	0	0	0	0	0	0
miR-15b	n	(+)							1	1	1		miR-15b	2	1	1		0	1	0	0	0	0	0	0	0	0	0	0	0	0	0	0	0	0	0	0	0	0	0	0	0	0	0	0	0	0	0	0
miR-20a	n	(+)							1	1	1		miR-20a	1	1	1		0	0	1	0	0	0	0	0	0	0	0	0	0	0	0	0	0	0	0	0	0	0	0	0	0	0	0	0	0	0	0	0
miR-30b	n	(+)							1	1	1		miR-30b	-11	1	1		0	0	0	1	0	0	0	0	0	0	0	0	0	0	0	0	0	0	0	0	0	0	0	0	0	0	0	0	0	0	0	0
miR-146a	n	(-)							-1	1	-1		miR-146a	4	1	1		0	0	0	0	-1	0	0	0	0	0	0	0	0	0	0	0	0	0	0	0	0	0	0	0	0	0	0	0	0	0	0	0
miR-192	y	(+)							4	1	4		miR-192	4	1	1		0	0	0	0	0	4	0	0	0	0	0	0	0	0	0	0	0	0	0	0	0	0	0	0	0	0	0	0	0	0	0	0
miR-19a	n	(+)							1	1	1		miR-19a	2	1	1		0	0	0	0	0	0	1	0	0	0	0	0	0	0	0	0	0	0	0	0	0	0	1	0	0	0	0	0	0	0	0	0
miR-200c	n	(-)							-1	1	-1		miR-200c	-1	1	1		0	0	0	0	0	0	0	-1	0	0	0	0	0	0	0	0	0	0	0	0	0	0	0	0	0	0	0	0	0	0	0	0
miR-345	n	(-)							-1	1	-1		miR-345	-3	1	1		0	0	0	0	0	0	0	0	-1	0	0	0	0	0	0	0	0	0	0	0	0	0	0	0	0	0	0	0	0	0	0	0
miR-374b	n	(-)							-1	1	-1		miR-374b	-1	1	1		0	0	0	0	0	0	0	0	0	-1	0	0	0	0	0	0	0	0	0	0	0	0	0	0	0	0	0	0	0	0	0	0
miR-485-3p	n	(-)							-1	1	-1		miR-485-3p	-1	1	1		0	0	0	0	0	0	0	0	0	0	-1	0	0	0	0	0	0	0	0	0	0	0	0	0	0	0	0	0	0	0	0	0
miR-518d-3p	n	(-)							-1	1	-1		miR-518d-3p	-1	1	1		0	0	0	0	0	0	0	0	0	0	0	-1	0	0	0	0	0	0	0	0	0	0	0	0	0	0	0	0	0	0	0	0
miR-125a-5p	n	(-)							-1	1	-1		miR-125a-5p	-2	1	1		-1	0	0	0	0	0	0	0	0	0	0	0	-1	0	0	0	0	0	0	0	0	0	0	0	0	0	0	0	0	0	0	0
miR-215	n	(+)							1	1	1		miR-215	1	1	1		0	0	0	0	0	0	0	0	0	0	0	0	0	1	0	0	0	0	0	0	0	0	0	0	0	0	0	0	0	0	0	0
miR-532-5p	n	(+)							1	1	1		miR-532-5p	1	1	1		0	0	0	0	0	0	0	0	0	0	0	0	0	0	1	0	0	0	0	0	0	0	0	0	0	0	0	0	0	0	0	0
miR-194	y	(+)							4	1	4		miR-194	4	1	1		0	0	0	0	0	0	0	0	0	0	0	0	0	0	0	4	0	0	0	0	0	0	0	0	0	0	0	0	0	0	0	0
miR-34a	y	(+)							4	1	4		miR-34a	18	1	1		0	0	0	0	0	0	0	0	0	0	0	0	0	0	0	0	4	0	0	0	0	0	0	0	0	0	0	0	0	0	0	0
miR-210	y	(+)	Serum	qRT-PCR	22 HF, 18 healthy controls, 9 fetuses	Possible biomarkers of heart failure	Zhao et al., 2013	Serum miR-210 and miR-30a expressions tend to revert to fetal levels in Chinese adult patients with chronic heart failure	4	1	4		miR-210	6	1	1		0	0	0	0	0	0	0	0	0	0	0	0	0	0	0	0	0	4	0	0	0	0	0	0	0	0	0	0	0	0	0	0
miR-27a	n	(+)							1	1	1		miR-27a	1	1	1		0	0	0	0	0	0	0	0	0	0	0	0	0	0	0	0	0	0	1	0	0	0	0	0	0	0	0	0	0	0	0	0
miR-30a	y	(+)							4	1	4		miR-30a	5	1	1		0	0	0	0	0	0	0	0	0	0	0	0	0	0	0	0	0	0	0	4	0	0	0	0	0	0	0	0	0	0	0	0
miR-21	n	(+)							1	1	1		miR-21	15	1	1		0	0	0	0	0	0	0	0	0	0	0	0	0	0	0	0	0	0	0	0	1	0	0	0	0	0	0	0	0	0	0	0
miR-29a	n	(+)							1	1	1		miR-29a	-2	1	1		0	0	0	0	0	0	0	0	0	0	0	0	0	0	0	0	0	0	0	0	0	1	0	0	0	0	0	0	0	0	0	0
miR-19a	n	(+)							1	1	1		miR-19a	2	1	1		0	0	0	0	0	0	1	0	0	0	0	0	0	0	0	0	0	0	0	0	0	0	1	0	0	0	0	0	0	0	0	0
miR-27b	n	(+)							1	1	1		miR-27b	-11	1	1		0	0	0	0	0	0	0	0	0	0	0	0	0	0	0	0	0	0	0	0	0	0	0	1	0	0	0	0	0	0	0	0
miR-24	n	(+)							1	1	1		miR-24	1	1	1		0	0	0	0	0	0	0	0	0	0	0	0	0	0	0	0	0	0	0	0	0	0	0	0	1	0	0	0	0	0	0	0
miR-19b	n	(+)							1	1	1		miR-19b	1	1	1		0	0	0	0	0	0	0	0	0	0	0	0	0	0	0	0	0	0	0	0	0	0	0	0	0	1	0	0	0	0	0	0
let-7i	n	(-)	Whole blood	Array	CHF (55 ICM + 51 NICM), 30 healthy	Novel targets for diagnosis, prevention and treatment of CHF	Qiang et al., 2013	Expression of miR-126 and miR-508-5p in endothelial progenitor cells is associated with the prognosis of chronic heart failure patients	-1	2	-2		let-7i	-2	1	1		0	0	0	0	0	0	0	0	0	0	0	0	0	0	0	0	0	0	0	0	0	0	0	0	0	0	-2	0	0	0	0	0
miR-508-5p	y	(+)							4	2	8		miR-508-5p	8	1	1		0	0	0	0	0	0	0	0	0	0	0	0	0	0	0	0	0	0	0	0	0	0	0	0	0	0	0	8	0	0	0	0
miR-589	n	(-)							-1	2	-2		miR-589	-2	1	1		0	0	0	0	0	0	0	0	0	0	0	0	0	0	0	0	0	0	0	0	0	0	0	0	0	0	0	0	-2	0	0	0
miR-518e	n	(-)							-1	2	-2		miR-518e	-1	1	1		0	0	0	0	0	0	0	0	0	0	0	0	0	0	0	0	0	0	0	0	0	0	0	0	0	0	0	0	0	-2	0	0
miR-662	n	(-)							-1	2	-2		miR-662	-1	1	1		0	0	0	0	0	0	0	0	0	0	0	0	0	0	0	0	0	0	0	0	0	0	0	0	0	0	0	0	0	0	-2	0
miR-200b	n	(+)							1	2	2		miR-200b	10	1	1		0	0	0	0	0	0	0	0	0	0	0	0	0	0	0	0	0	0	0	0	0	0	0	0	0	0	0	0	0	0	0	2
miR-517c	n	(+)							1	2	2		miR-517c	2	1	1		0	0	0	0	0	0	0	0	0	0	0	0	0	0	0	0	0	0	0	0	0	0	0	0	0	0	0	0	0	0	0	0
miR-126	y	(-)							-4	2	-8		miR-126	5	1	1		0	0	0	0	0	0	0	0	0	0	0	0	0	0	0	0	0	0	0	0	0	0	0	0	0	0	0	0	0	0	0	0
miR-210	n	(-)							-1	2	-2		miR-210	6	1	1		0	0	0	0	0	0	0	0	0	0	0	0	0	0	0	0	0	-2	0	0	0	0	0	0	0	0	0	0	0	0	0	0
miR-513-5p	n	(+)							1	2	2		miR-513-5p	2	1	1		0	0	0	0	0	0	0	0	0	0	0	0	0	0	0	0	0	0	0	0	0	0	0	0	0	0	0	0	0	0	0	0
miR-34a	n	(+)							1	2	2		miR-34a	18	1	1		0	0	0	0	0	0	0	0	0	0	0	0	0	0	0	0	2	0	0	0	0	0	0	0	0	0	0	0	0	0	0	0
miR-490-3p	n	(+)							1	2	2		miR-490-3p	2	1	1		0	0	0	0	0	0	0	0	0	0	0	0	0	0	0	0	0	0	0	0	0	0	0	0	0	0	0	0	0	0	0	0
miR-186	n	(+)							1	2	2		miR-186	2	1	1		0	0	0	0	0	0	0	0	0	0	0	0	0	0	0	0	0	0	0	0	0	0	0	0	0	0	0	0	0	0	0	0
miR-220c	n	(-)							-1	2	-2		miR-220c	-2	1	1		0	0	0	0	0	0	0	0	0	0	0	0	0	0	0	0	0	0	0	0	0	0	0	0	0	0	0	0	0	0	0	0
miR-595	n	(+)							1	2	2		miR-595	3	1	1		0	0	0	0	0	0	0	0	0	0	0	0	0	0	0	0	0	0	0	0	0	0	0	0	0	0	0	0	0	0	0	0
miR-200a	n	(+)							1	2	2		miR-200a	2	1	1		0	0	0	0	0	0	0	0	0	0	0	0	0	0	0	0	0	0	0	0	0	0	0	0	0	0	0	0	0	0	0	0
miR-423-5p	y	(+)	Plasma	qRT-PCR	45 DCM, 39 healthy	Diagnostic biomarker for heart failure caused by DCM	Fan et al., 2012	Circulating microRNAs levels in Chinese heart failure patients caused by dilated cardiomyopathy	4	1	4		miR-423-5p	11	1	1		0	0	0	0	0	0	0	0	0	0	0	0	0	0	0	0	0	0	0	0	0	0	0	0	0	0	0	0	0	0	0	0
miR-126	n	(+)							1	1	1		miR-126	5	1	1		0	0	0	0	0	0	0	0	0	0	0	0	0	0	0	0	0	0	0	0	0	0	0	0	0	0	0	0	0	0	0	0
miR-361-5p	n	(+)							1	1	1		miR-361-5p	1	1	1		0	0	0	0	0	0	0	0	0	0	0	0	0	0	0	0	0	0	0	0	0	0	0	0	0	0	0	0	0	0	0	0
miR-155	n	(-)							-1	1	-1		miR-155	-1	1	1		0	0	0	0	0	0	0	0	0	0	0	0	0	0	0	0	0	0	0	0	0	0	0	0	0	0	0	0	0	0	0	0
miR-146a	n	(+)							1	1	1		miR-146a	4	1	1		0	0	0	0	1	0	0	0	0	0	0	0	0	0	0	0	0	0	0	0	0	0	0	0	0	0	0	0	0	0	0	0
miR-423-5p	y	(+)	Serum (stored at -80ºC)	qRT-PCR	30 CHF, 30 healthy	Diagnostic and prognostic markers for HF	Goren et al., 2012	Serum levels of microRNAs in patients with heart failure	4	1	4		miR-423-5p	11	1	1		0	0	0	0	0	0	0	0	0	0	0	0	0	0	0	0	0	0	0	0	0	0	0	0	0	0	0	0	0	0	0	0
miR-320a	y	(+)							4	1	4		miR-320a	4	1	1		0	0	0	0	0	0	0	0	0	0	0	0	0	0	0	0	0	0	0	0	0	0	0	0	0	0	0	0	0	0	0	0
miR-22	y	(+)							4	1	4		miR-22	4	1	1		0	0	0	0	0	0	0	0	0	0	0	0	0	0	0	0	0	0	0	0	0	0	0	0	0	0	0	0	0	0	0	0
miR-92b	n	(+)							1	1	1		miR-92b	1	1	1		0	0	0	0	0	0	0	0	0	0	0	0	0	0	0	0	0	0	0	0	0	0	0	0	0	0	0	0	0	0	0	0
miR-17	n	(+)							1	1	1		miR-17	1	1	1		0	0	0	0	0	0	0	0	0	0	0	0	0	0	0	0	0	0	0	0	0	0	0	0	0	0	0	0	0	0	0	0
miR-532-3p	n	(+)							1	1	1		miR-532-3p	1	1	1		0	0	0	0	0	0	0	0	0	0	0	0	0	0	0	0	0	0	0	0	0	0	0	0	0	0	0	0	0	0	0	0
miR-92a	y	(+)							4	1	4		miR-92a	4	1	1		0	0	0	0	0	0	0	0	0	0	0	0	0	0	0	0	0	0	0	0	0	0	0	0	0	0	0	0	0	0	0	0
miR-30a	n	(+)							1	1	1		miR-30a	5	1	1		0	0	0	0	0	0	0	0	0	0	0	0	0	0	0	0	0	0	0	1	0	0	0	0	0	0	0	0	0	0	0	0
miR-21	n	(+)							1	1	1		miR-21	15	1	1		0	0	0	0	0	0	0	0	0	0	0	0	0	0	0	0	0	0	0	0	1	0	0	0	0	0	0	0	0	0	0	0
miR-101	n	(+)							1	1	1		miR-101	1	1	1		0	0	0	0	0	0	0	0	0	0	0	0	0	0	0	0	0	0	0	0	0	0	0	0	0	0	0	0	0	0	0	0
miR-150	y	(-)	Plasma	qRT-PCR	90 AMI	Biomarker of LV remodeling post-AMI	Devaux et al., 2013	MicroRNA-150: A Novel Marker of Left Ventricular Remodeling After Acute Myocardial Infarction	-4	2	-8		miR-150	-11	1	1		0	0	0	0	0	0	0	0	0	0	0	0	0	0	0	0	0	0	0	0	0	0	0	0	0	0	0	0	0	0	0	0
miR-208b	y	(+)	Plasma (stored at -80ºC)	qRT-PCR	116 remodeling, 243 non-remodeling	Biomarker of LV remodeling after AMI	Lv et al., 2014	Circulating miR-208b and miR-34a are associated with left ventricular remodeling after acute myocardial infarction	4	3	12		miR-208b	12	1	1		0	0	0	0	0	0	0	0	0	0	0	0	0	0	0	0	0	0	0	0	0	0	0	0	0	0	0	0	0	0	0	0
miR-34a	y	(+)							4	3	12		miR-34a	18	1	1		0	0	0	0	0	0	0	0	0	0	0	0	0	0	0	0	12	0	0	0	0	0	0	0	0	0	0	0	0	0	0	0
miR-126	y	(+)	Plasma	qRT-PCR	33 ischemic heart disease, 17 healthy	New biomarker for congestive heart failure	Fukushima et al., 2011	Assessment of plasma miRNAs in congestive heart failure	4	2	8		miR-126	5	1	1		0	0	0	0	0	0	0	0	0	0	0	0	0	0	0	0	0	0	0	0	0	0	0	0	0	0	0	0	0	0	0	0
miR-126	y	(+)							4	2	8		miR-126	5	1	1		0	0	0	0	0	0	0	0	0	0	0	0	0	0	0	0	0	0	0	0	0	0	0	0	0	0	0	0	0	0	0	0
miR-423-5p	y	(+)	Plasma	Array	30 HF, 20 non-HF, 39 healthy	Potential biomarkers for HF	Tijsen et al., 2010	MiR423-5p As a Circulating Biomarker for Heart Failure	4	1	4		miR-423-5p	11	1	1		0	0	0	0	0	0	0	0	0	0	0	0	0	0	0	0	0	0	0	0	0	0	0	0	0	0	0	0	0	0	0	0
miR-129-5p	y	(+)							4	1	4		miR-129-5p	4	1	1		0	0	0	0	0	0	0	0	0	0	0	0	0	0	0	0	0	0	0	0	0	0	0	0	0	0	0	0	0	0	0	0
miR-675	y	(+)							4	1	4		miR-675	6	1	1		0	0	0	0	0	0	0	0	0	0	0	0	0	0	0	0	0	0	0	0	0	0	0	0	0	0	0	0	0	0	0	0
miR-18b	y	(+)							4	1	4		miR-18b	4	1	1		0	0	0	0	0	0	0	0	0	0	0	0	0	0	0	0	0	0	0	0	0	0	0	0	0	0	0	0	0	0	0	0
HS_202.1	y	(+)							4	1	4		HS_202.1	4	1	1		0	0	0	0	0	0	0	0	0	0	0	0	0	0	0	0	0	0	0	0	0	0	0	0	0	0	0	0	0	0	0	0
miR-1254		(+)							4	1	4		miR-1254	4	1	1		0	0	0	0	0	0	0	0	0	0	0	0	0	0	0	0	0	0	0	0	0	0	0	0	0	0	0	0	0	0	0	0
miR-622	y	(+)							4	1	4		miR-622	12	1	1		0	0	0	0	0	0	0	0	0	0	0	0	0	0	0	0	0	0	0	0	0	0	0	0	0	0	0	0	0	0	0	0
miR-302d	n	(+)							1	1	1		miR-302d	1	1	1		0	0	0	0	0	0	0	0	0	0	0	0	0	0	0	0	0	0	0	0	0	0	0	0	0	0	0	0	0	0	0	0
miR-654-3p	n	(+)							1	1	1		miR-654-3p	1	1	1		0	0	0	0	0	0	0	0	0	0	0	0	0	0	0	0	0	0	0	0	0	0	0	0	0	0	0	0	0	0	0	0
miR-346	n	(+)							1	1	1		miR-346	1	1	1		0	0	0	0	0	0	0	0	0	0	0	0	0	0	0	0	0	0	0	0	0	0	0	0	0	0	0	0	0	0	0	0
miR-1301	n	(+)							1	1	1		miR-1301	-1	1	1		0	0	0	0	0	0	0	0	0	0	0	0	0	0	0	0	0	0	0	0	0	0	0	0	0	0	0	0	0	0	0	0
miR-24-2	n	(-)							-1	1	-1		miR-24-2	-1	1	1		0	0	0	0	0	0	0	0	0	0	0	0	0	0	0	0	0	0	0	0	0	0	0	0	0	0	0	0	0	0	0	0
miR-15b	n	(+)							1	1	1		miR-15b	2	1	1		0	1	0	0	0	0	0	0	0	0	0	0	0	0	0	0	0	0	0	0	0	0	0	0	0	0	0	0	0	0	0	0
miR-142-3p	n	(+)							1	1	1		miR-142-3p	-11	1	1		0	0	0	0	0	0	0	0	0	0	0	0	0	0	0	0	0	0	0	0	0	0	0	0	0	0	0	0	0	0	0	0
HS_239	n	(-)							-1	1	-1		HS_239	-1	1	1		0	0	0	0	0	0	0	0	0	0	0	0	0	0	0	0	0	0	0	0	0	0	0	0	0	0	0	0	0	0	0	0
solexa3927-221	n	(-)							-1	1	-1		solexa3927-221	-1	1	1		0	0	0	0	0	0	0	0	0	0	0	0	0	0	0	0	0	0	0	0	0	0	0	0	0	0	0	0	0	0	0	0
miR-520d-5p	y	(+)	Serum (stored at -80ºC)	qRT-PCR	53 HF-REF, 39 healthy	Potential biomarkers for systolic HF	Vogel et al., 2013	Multivariate miRNA signatures as biomarkers for non-ischaemic systolic heart failure	4	2	8		miR-520d-5p	8	1	1		0	0	0	0	0	0	0	0	0	0	0	0	0	0	0	0	0	0	0	0	0	0	0	0	0	0	0	0	0	0	0	0
miR-122	y	(+)							4	2	8		miR-122	9	1	1		0	0	0	0	0	0	0	0	0	0	0	0	0	0	0	0	0	0	0	0	0	0	0	0	0	0	0	0	0	0	0	0
miR-643	n	(+)							1	2	2		miR-643	2	1	1		0	0	0	0	0	0	0	0	0	0	0	0	0	0	0	0	0	0	0	0	0	0	0	0	0	0	0	0	0	0	0	0
miR-548i	n	(+)							1	2	2		miR-548i	2	1	1		0	0	0	0	0	0	0	0	0	0	0	0	0	0	0	0	0	0	0	0	0	0	0	0	0	0	0	0	0	0	0	0
miR-718	n	(+)							1	2	2		miR-718	2	1	1		0	0	0	0	0	0	0	0	0	0	0	0	0	0	0	0	0	0	0	0	0	0	0	0	0	0	0	0	0	0	0	0
miR-935	n	(+)							1	2	2		miR-935	2	1	1		0	0	0	0	0	0	0	0	0	0	0	0	0	0	0	0	0	0	0	0	0	0	0	0	0	0	0	0	0	0	0	0
let-7e	n	(+)							1	2	2		let-7e	2	1	1		0	0	0	0	0	0	0	0	0	0	0	0	0	0	0	0	0	0	0	0	0	0	0	0	0	0	0	0	0	0	0	0
miR-376a	n	(+)							1	2	2		miR-376a	2	1	1		0	0	0	0	0	0	0	0	0	0	0	0	0	0	0	0	0	0	0	0	0	0	0	0	0	0	0	0	0	0	0	0
miR-1225-5p	n	(+)							1	2	2		miR-1225-5p	2	1	1		0	0	0	0	0	0	0	0	0	0	0	0	0	0	0	0	0	0	0	0	0	0	0	0	0	0	0	0	0	0	0	0
miR-675	n	(+)							1	2	2		miR-675	6	1	1		0	0	0	0	0	0	0	0	0	0	0	0	0	0	0	0	0	0	0	0	0	0	0	0	0	0	0	0	0	0	0	0
miR-622	y	(+)							4	2	8		miR-622	12	1	1		0	0	0	0	0	0	0	0	0	0	0	0	0	0	0	0	0	0	0	0	0	0	0	0	0	0	0	0	0	0	0	0
miR-582-3p	n	(+)							1	2	2		miR-582-3p	2	1	1		0	0	0	0	0	0	0	0	0	0	0	0	0	0	0	0	0	0	0	0	0	0	0	0	0	0	0	0	0	0	0	0
miR-551b	n	(+)							1	2	2		miR-551b	0	1	1		0	0	0	0	0	0	0	0	0	0	0	0	0	0	0	0	0	0	0	0	0	0	0	0	0	0	0	0	0	0	0	0
miR-224	n	(+)							1	2	2		miR-224	2	1	1		0	0	0	0	0	0	0	0	0	0	0	0	0	0	0	0	0	0	0	0	0	0	0	0	0	0	0	0	0	0	0	0
miR-670	n	(+)							1	2	2		miR-670	2	1	1		0	0	0	0	0	0	0	0	0	0	0	0	0	0	0	0	0	0	0	0	0	0	0	0	0	0	0	0	0	0	0	0
miR-331-5p	n	(+)							1	2	2		miR-331-5p	2	1	1		0	0	0	0	0	0	0	0	0	0	0	0	0	0	0	0	0	0	0	0	0	0	0	0	0	0	0	0	0	0	0	0
miR-369-3p	n	(+)							1	2	2		miR-369-3p	2	1	1		0	0	0	0	0	0	0	0	0	0	0	0	0	0	0	0	0	0	0	0	0	0	0	0	0	0	0	0	0	0	0	0
miR-944	n	(+)							1	2	2		miR-944	2	1	1		0	0	0	0	0	0	0	0	0	0	0	0	0	0	0	0	0	0	0	0	0	0	0	0	0	0	0	0	0	0	0	0
miR-200b	y	(+)							4	2	8		miR-200b	10	1	1		0	0	0	0	0	0	0	0	0	0	0	0	0	0	0	0	0	0	0	0	0	0	0	0	0	0	0	0	0	0	0	8
miR-519e	y	(+)							4	2	8		miR-519e	8	1	1		0	0	0	0	0	0	0	0	0	0	0	0	0	0	0	0	0	0	0	0	0	0	0	0	0	0	0	0	0	0	0	0
miR-558	y	(-)							-4	2	-8		miR-558	-8	1	1		0	0	0	0	0	0	0	0	0	0	0	0	0	0	0	0	0	0	0	0	0	0	0	0	0	0	0	0	0	0	0	0
miR-1302	n	(-)							-1	2	-2		miR-1302	-2	1	1		0	0	0	0	0	0	0	0	0	0	0	0	0	0	0	0	0	0	0	0	0	0	0	0	0	0	0	0	0	0	0	0
miR-146b-3p	n	(-)							-1	2	-2		miR-146b-3p	-2	1	1		0	0	0	0	0	0	0	0	0	0	0	0	0	0	0	0	0	0	0	0	0	0	0	0	0	0	0	0	0	0	0	0
miR-345	n	(-)							-1	2	-2		miR-345	-3	1	1		0	0	0	0	0	0	0	0	-2	0	0	0	0	0	0	0	0	0	0	0	0	0	0	0	0	0	0	0	0	0	0	0
miR-760	n	(-)							-1	2	-2		miR-760	-2	1	1		0	0	0	0	0	0	0	0	0	0	0	0	0	0	0	0	0	0	0	0	0	0	0	0	0	0	0	0	0	0	0	0
miR-218	n	(-)							-1	2	-2		miR-218	-2	1	1		0	0	0	0	0	0	0	0	0	0	0	0	0	0	0	0	0	0	0	0	0	0	0	0	0	0	0	0	0	0	0	0
miR-1301	n	(-)							-1	2	-2		miR-1301	-1	1	1		0	0	0	0	0	0	0	0	0	0	0	0	0	0	0	0	0	0	0	0	0	0	0	0	0	0	0	0	0	0	0	0
miR-604	n	(-)							-1	2	-2		miR-604	-2	1	1		0	0	0	0	0	0	0	0	0	0	0	0	0	0	0	0	0	0	0	0	0	0	0	0	0	0	0	0	0	0	0	0
miR-370	n	(-)							-1	2	-2		miR-370	-2	1	1		0	0	0	0	0	0	0	0	0	0	0	0	0	0	0	0	0	0	0	0	0	0	0	0	0	0	0	0	0	0	0	0
miR-144	n	(-)							-1	2	-2		miR-144	-2	1	1		0	0	0	0	0	0	0	0	0	0	0	0	0	0	0	0	0	0	0	0	0	0	0	0	0	0	0	0	0	0	0	0
miR-574-5p	n	(-)							-1	2	-2		miR-574-5p	-2	1	1		0	0	0	0	0	0	0	0	0	0	0	0	0	0	0	0	0	0	0	0	0	0	0	0	0	0	0	0	0	0	0	0
miR-566	n	(-)							-1	2	-2		miR-566	-2	1	1		0	0	0	0	0	0	0	0	0	0	0	0	0	0	0	0	0	0	0	0	0	0	0	0	0	0	0	0	0	0	0	0
miR-1321	n	(-)							-1	2	-2		miR-1321	-2	1	1		0	0	0	0	0	0	0	0	0	0	0	0	0	0	0	0	0	0	0	0	0	0	0	0	0	0	0	0	0	0	0	0
miR-143	n	(-)							-1	2	-2		miR-143	-2	1	1		0	0	0	0	0	0	0	0	0	0	0	0	0	0	0	0	0	0	0	0	0	0	0	0	0	0	0	0	0	0	0	0
miR-551b	n	(-)							-1	2	-2		miR-551b	0	1	1		0	0	0	0	0	0	0	0	0	0	0	0	0	0	0	0	0	0	0	0	0	0	0	0	0	0	0	0	0	0	0	0
miR-20b	n	(-)							-1	2	-2		miR-20b	-2	1	1		0	0	0	0	0	0	0	0	0	0	0	0	0	0	0	0	0	0	0	0	0	0	0	0	0	0	0	0	0	0	0	0
miR-1914	n	(-)							-1	2	-2		miR-1914	-2	1	1		0	0	0	0	0	0	0	0	0	0	0	0	0	0	0	0	0	0	0	0	0	0	0	0	0	0	0	0	0	0	0	0
miR-597	n	(-)							-1	2	-2		miR-597	-2	1	1		0	0	0	0	0	0	0	0	0	0	0	0	0	0	0	0	0	0	0	0	0	0	0	0	0	0	0	0	0	0	0	0
miR-623	n	(-)							-1	2	-2		miR-623	-2	1	1		0	0	0	0	0	0	0	0	0	0	0	0	0	0	0	0	0	0	0	0	0	0	0	0	0	0	0	0	0	0	0	0
miR-421	n	(-)							-1	2	-2		miR-421	-2	1	1		0	0	0	0	0	0	0	0	0	0	0	0	0	0	0	0	0	0	0	0	0	0	0	0	0	0	0	0	0	0	0	0
miR-1231	y	(+)							4	2	8		miR-1231	8	1	1		0	0	0	0	0	0	0	0	0	0	0	0	0	0	0	0	0	0	0	0	0	0	0	0	0	0	0	0	0	0	0	0
miR-1228	y	(+)							4	2	8		miR-1228	9	1	1		0	0	0	0	0	0	0	0	0	0	0	0	0	0	0	0	0	0	0	0	0	0	0	0	0	0	0	0	0	0	0	0
let-7b	n	(+)	Plasma	qRT-PCR	135 dyspnea, 15 healthy	Potential biomarkers for HF	Ellis et al., 2013	Circulating microRNAs as candidate markers to distinguish heart failure in breathless patients	1	3	3		let-7b	3	1	1		0	0	0	0	0	0	0	0	0	0	0	0	0	0	0	0	0	0	0	0	0	0	0	0	0	0	0	0	0	0	0	0
miR-103	y	(-)							-4	3	-12		miR-103	-12	1	1		0	0	0	0	0	0	0	0	0	0	0	0	0	0	0	0	0	0	0	0	0	0	0	0	0	0	0	0	0	0	0	0
miR-142-3p	y	(-)							-4	3	-12		miR-142-3p	-11	1	1		0	0	0	0	0	0	0	0	0	0	0	0	0	0	0	0	0	0	0	0	0	0	0	0	0	0	0	0	0	0	0	0
miR-150	n	(-)							-1	3	-3		miR-150	-11	1	1		0	0	0	0	0	0	0	0	0	0	0	0	0	0	0	0	0	0	0	0	0	0	0	0	0	0	0	0	0	0	0	0
miR-185	n	(+)							1	3	3		miR-185	3	1	1		0	0	0	0	0	0	0	0	0	0	0	0	0	0	0	0	0	0	0	0	0	0	0	0	0	0	0	0	0	0	0	0
miR-1909	n	(-)							-1	3	-3		miR-1909	-3	1	1		0	0	0	0	0	0	0	0	0	0	0	0	0	0	0	0	0	0	0	0	0	0	0	0	0	0	0	0	0	0	0	0
miR-199a-3p	y	(-)							-4	3	-12		miR-199a-3p	-12	1	1		0	0	0	0	0	0	0	0	0	0	0	0	0	0	0	0	0	0	0	0	0	0	0	0	0	0	0	0	0	0	0	0
miR-2110	n	(+)							1	3	3		miR-2110	3	1	1		0	0	0	0	0	0	0	0	0	0	0	0	0	0	0	0	0	0	0	0	0	0	0	0	0	0	0	0	0	0	0	0
miR-23a		(-)							-4	3	-12		miR-23a	-12	1	1		0	0	0	0	0	0	0	0	0	0	0	0	0	0	0	0	0	0	0	0	0	0	0	0	0	0	0	0	0	0	0	0
miR-27b	y	(-)							-4	3	-12		miR-27b	-11	1	1		0	0	0	0	0	0	0	0	0	0	0	0	0	0	0	0	0	0	0	0	0	0	0	-12	0	0	0	0	0	0	0	0
miR-29a	n	(-)							-1	3	-3		miR-29a	-2	1	1		0	0	0	0	0	0	0	0	0	0	0	0	0	0	0	0	0	0	0	0	0	-3	0	0	0	0	0	0	0	0	0	0
miR-30b	y	(-)							-4	3	-12		miR-30b	-11	1	1		0	0	0	-12	0	0	0	0	0	0	0	0	0	0	0	0	0	0	0	0	0	0	0	0	0	0	0	0	0	0	0	0
miR-324-5p	y	(-)							-4	3	-12		miR-324-5p	-12	1	1		0	0	0	0	0	0	0	0	0	0	0	0	0	0	0	0	0	0	0	0	0	0	0	0	0	0	0	0	0	0	0	0
miR-342-3p	y	(-)							-4	3	-12		miR-342-3p	-12	1	1		0	0	0	0	0	0	0	0	0	0	0	0	0	0	0	0	0	0	0	0	0	0	0	0	0	0	0	0	0	0	0	0
miR-423-5p	n	(+)							1	3	3		miR-423-5p	11	1	1		0	0	0	0	0	0	0	0	0	0	0	0	0	0	0	0	0	0	0	0	0	0	0	0	0	0	0	0	0	0	0	0
miR-598	n	(-)							-1	3	-3		miR-598	-3	1	1		0	0	0	0	0	0	0	0	0	0	0	0	0	0	0	0	0	0	0	0	0	0	0	0	0	0	0	0	0	0	0	0
miR-940	n	(-)							-1	3	-3		miR-940	-3	1	1		0	0	0	0	0	0	0	0	0	0	0	0	0	0	0	0	0	0	0	0	0	0	0	0	0	0	0	0	0	0	0	0
miR-146a	y	(+)			198 AMI	Potential biomarkers for LVR after acute MI	Liu et al., 2015	Circulating MicroRNA-146a and MicroRNA-21 Predict Left Ventricular Remodeling after ST-Elevation Myocardial Infarction	4	3	12		miR-146a	4	1	1		0	0	0	0	12	0	0	0	0	0	0	0	0	0	0	0	0	0	0	0	0	0	0	0	0	0	0	0	0	0	0	0
miR-21	y	(+)							4	3	12		miR-21	15	1	1		0	0	0	0	0	0	0	0	0	0	0	0	0	0	0	0	0	0	0	0	12	0	0	0	0	0	0	0	0	0	0	0
miR-126	y	(-)	Serum	qRT-PCR	35 AF, 32 HF, 36 HF+AF	Potential biomarker for evaluating the severity of AF and HF	Wei et al., 2015	Biological significance of miR-126 expression in atrial fibrillation and heart failure	-4	1	-4		miR-126	5	1	1		0	0	0	0	0	0	0	0	0	0	0	0	0	0	0	0	0	0	0	0	0	0	0	0	0	0	0	0	0	0	0	0
miR-210	y	(+)	Plasma + mononuclear cells	qRT-PCR	39 CHF [plasma] / 13 CHF, 6 healthy [mononuclear cells]	Potential biomarker for CHF	Endo et al., 2013	MicroRNA 210 as a biomarker for congestive heart failure	4	1	4		miR-210	6	1	1		0	0	0	0	0	0	0	0	0	0	0	0	0	0	0	0	0	4	0	0	0	0	0	0	0	0	0	0	0	0	0	0
miR-1233	y	(+)	Plasma (stored at -80oC)	qRT-PCR	30 HFREF, 30 HFPEF, 30 controls	Potential biomarkers to distinguish HFrEF from HFpEF	Wong et al., 2015	Circulating microRNAs in heart failure with reduced and preserved left ventricular ejection fraction	4	1	4		miR-1233	4	1	1		0	0	0	0	0	0	0	0	0	0	0	0	0	0	0	0	0	0	0	0	0	0	0	0	0	0	0	0	0	0	0	0
miR-671	y	(+)							4	1	4		miR-671	4	1	1		0	0	0	0	0	0	0	0	0	0	0	0	0	0	0	0	0	0	0	0	0	0	0	0	0	0	0	0	0	0	0	0
miR-183–3p	y	(-)							-4	1	-4		miR-183–3p	-4	1	1		0	0	0	0	0	0	0	0	0	0	0	0	0	0	0	0	0	0	0	0	0	0	0	0	0	0	0	0	0	0	0	0
miR-190a	y	(-)							-4	1	-4		miR-190a	-4	1	1		0	0	0	0	0	0	0	0	0	0	0	0	0	0	0	0	0	0	0	0	0	0	0	0	0	0	0	0	0	0	0	0
miR-193b-3p	y	(-)							-4	1	-4		miR-193b-3p	-4	1	1		0	0	0	0	0	0	0	0	0	0	0	0	0	0	0	0	0	0	0	0	0	0	0	0	0	0	0	0	0	0	0	0
miR-193b-5p	y	(-)							-4	1	-4		miR-193b-5p	-4	1	1		0	0	0	0	0	0	0	0	0	0	0	0	0	0	0	0	0	0	0	0	0	0	0	0	0	0	0	0	0	0	0	0
miR-211-5p	y	(-)							-4	1	-4		miR-211-5p	-4	1	1		0	0	0	0	0	0	0	0	0	0	0	0	0	0	0	0	0	0	0	0	0	0	0	0	0	0	0	0	0	0	0	0
miR-494	y	(-)							-4	1	-4		miR-494	-4	1	1		0	0	0	0	0	0	0	0	0	0	0	0	0	0	0	0	0	0	0	0	0	0	0	0	0	0	0	0	0	0	0	0
miR-30c	y	(-)	Serum	Array	90 HFpEF, 90 HFrEF, 90 no-HF	Potential biomarkers to distinguish HFrEF from HFpEF	Watson et al., 2015	MicroRNA signatures differentiate preserved from reduced ejection fraction heart failure	-4	2	-8		miR-30c	-8	1	1		0	0	0	0	0	0	0	0	0	0	0	0	0	0	0	0	0	0	0	0	0	0	0	0	0	0	0	0	0	0	0	0
miR-146a	y	(-)							-4	2	-8		miR-146a	4	1	1		0	0	0	0	-8	0	0	0	0	0	0	0	0	0	0	0	0	0	0	0	0	0	0	0	0	0	0	0	0	0	0	0
miR-221	y	(-)							-4	2	-8		miR-221	-9	1	1		0	0	0	0	0	0	0	0	0	0	0	0	0	0	0	0	0	0	0	0	0	0	0	0	0	0	0	0	0	0	0	0
miR-328	y	(-)							-4	2	-8		miR-328	-8	1	1		0	0	0	0	0	0	0	0	0	0	0	0	0	0	0	0	0	0	0	0	0	0	0	0	0	0	0	0	0	0	0	0
miR-375	y	(-)							-4	2	-8		miR-375	-8	1	1		0	0	0	0	0	0	0	0	0	0	0	0	0	0	0	0	0	0	0	0	0	0	0	0	0	0	0	0	0	0	0	0
miR-214	y	(+)	Serum (stored at -80oC)	qRT-PCR	8 end‐stage HF, 3 healthy	Potential biomarker for HF	Duan et al., 2015	MicroRNA-214 Is Upregulated in Heart Failure Patients and Suppresses XBP1-Mediated Endothelial Cells Angiogenesis	4	1	4		miR-214	4	1	1		0	0	0	0	0	0	0	0	0	0	0	0	0	0	0	0	0	0	0	0	0	0	0	0	0	0	0	0	0	0	0	0
miR-21	n	(+)	Serum	Array	20 clinically stable (NYHA II) CHF, 22 decompensated (NYHA III and IV) CHF, and 15 healthy controls	Potential prognostic marker in CHF	Cakmak et al., 2015	The prognostic value of circulating microRNAs in heart failure: preliminary results from a genome-wide expression study	1	1	1		miR-21	15	1	1		0	0	0	0	0	0	0	0	0	0	0	0	0	0	0	0	0	0	0	0	1	0	0	0	0	0	0	0	0	0	0	0
miR-650	n	(+)							1	1	1		miR-650	1	1	1		0	0	0	0	0	0	0	0	0	0	0	0	0	0	0	0	0	0	0	0	0	0	0	0	0	0	0	0	0	0	0	0
miR-744	n	(+)							1	1	1		miR-744	1	1	1		0	0	0	0	0	0	0	0	0	0	0	0	0	0	0	0	0	0	0	0	0	0	0	0	0	0	0	0	0	0	0	0
miR-516-5p	n	(+)							1	1	1		miR-516-5p	1	1	1		0	0	0	0	0	0	0	0	0	0	0	0	0	0	0	0	0	0	0	0	0	0	0	0	0	0	0	0	0	0	0	0
miR-1292	n	(+)							1	1	1		miR-1292	1	1	1		0	0	0	0	0	0	0	0	0	0	0	0	0	0	0	0	0	0	0	0	0	0	0	0	0	0	0	0	0	0	0	0
miR-182	y	(+)							4	1	4		miR-182	4	1	1		0	0	0	0	0	0	0	0	0	0	0	0	0	0	0	0	0	0	0	0	0	0	0	0	0	0	0	0	0	0	0	0
miR-1228	n	(+)							1	1	1		miR-1228	9	1	1		0	0	0	0	0	0	0	0	0	0	0	0	0	0	0	0	0	0	0	0	0	0	0	0	0	0	0	0	0	0	0	0
miR-595	n	(+)							1	1	1		miR-595	3	1	1		0	0	0	0	0	0	0	0	0	0	0	0	0	0	0	0	0	0	0	0	0	0	0	0	0	0	0	0	0	0	0	0
miR-663b	n	(+)							1	1	1		miR-663b	1	1	1		0	0	0	0	0	0	0	0	0	0	0	0	0	0	0	0	0	0	0	0	0	0	0	0	0	0	0	0	0	0	0	0
miR-1296	n	(+)							1	1	1		miR-1296	1	1	1		0	0	0	0	0	0	0	0	0	0	0	0	0	0	0	0	0	0	0	0	0	0	0	0	0	0	0	0	0	0	0	0
miR-1825	n	(+)							1	1	1		miR-1825	1	1	1		0	0	0	0	0	0	0	0	0	0	0	0	0	0	0	0	0	0	0	0	0	0	0	0	0	0	0	0	0	0	0	0
miR-299-3p	n	(+)							1	1	1		miR-299-3p	1	1	1		0	0	0	0	0	0	0	0	0	0	0	0	0	0	0	0	0	0	0	0	0	0	0	0	0	0	0	0	0	0	0	0
miR-662	n	(+)							1	1	1		miR-662	-1	1	1		0	0	0	0	0	0	0	0	0	0	0	0	0	0	0	0	0	0	0	0	0	0	0	0	0	0	0	0	0	0	1	0
miR-122	n	(+)							1	1	1		miR-122	9	1	1		0	0	0	0	0	0	0	0	0	0	0	0	0	0	0	0	0	0	0	0	0	0	0	0	0	0	0	0	0	0	0	0
miR-3148	n	(+)							1	1	1		miR-3148	1	1	1		0	0	0	0	0	0	0	0	0	0	0	0	0	0	0	0	0	0	0	0	0	0	0	0	0	0	0	0	0	0	0	0
miR-518e	n	(+)							1	1	1		miR-518e	-1	1	1		0	0	0	0	0	0	0	0	0	0	0	0	0	0	0	0	0	0	0	0	0	0	0	0	0	0	0	0	0	1	0	0
miR-129-3p	n	(-)							-1	1	-1		miR-129-3p	-1	1	1		0	0	0	0	0	0	0	0	0	0	0	0	0	0	0	0	0	0	0	0	0	0	0	0	0	0	0	0	0	0	0	0
miR-3155	n	(-)							-1	1	-1		miR-3155	-1	1	1		0	0	0	0	0	0	0	0	0	0	0	0	0	0	0	0	0	0	0	0	0	0	0	0	0	0	0	0	0	0	0	0
miR-3175	n	(-)							-1	1	-1		miR-3175	-1	1	1		0	0	0	0	0	0	0	0	0	0	0	0	0	0	0	0	0	0	0	0	0	0	0	0	0	0	0	0	0	0	0	0
miR-583	n	(-)							-1	1	-1		miR-583	-1	1	1		0	0	0	0	0	0	0	0	0	0	0	0	0	0	0	0	0	0	0	0	0	0	0	0	0	0	0	0	0	0	0	0
miR-568	n	(-)							-1	1	-1		miR-568	-1	1	1		0	0	0	0	0	0	0	0	0	0	0	0	0	0	0	0	0	0	0	0	0	0	0	0	0	0	0	0	0	0	0	0
miR-30d	n	(-)							-1	1	-1		miR-30d	-1	1	1		0	0	0	0	0	0	0	0	0	0	0	0	0	0	0	0	0	0	0	0	0	0	0	0	0	0	0	0	0	0	0	0
miR-200a-star	n	(-)							-1	1	-1		miR-200a-star	-1	1	1		0	0	0	0	0	0	0	0	0	0	0	0	0	0	0	0	0	0	0	0	0	0	0	0	0	0	0	0	0	0	0	0
miR-1979	n	(-)							-1	1	-1		miR-1979	-1	1	1		0	0	0	0	0	0	0	0	0	0	0	0	0	0	0	0	0	0	0	0	0	0	0	0	0	0	0	0	0	0	0	0
miR-371-3p	n	(-)							-1	1	-1		miR-371-3p	-1	1	1		0	0	0	0	0	0	0	0	0	0	0	0	0	0	0	0	0	0	0	0	0	0	0	0	0	0	0	0	0	0	0	0
miR-155-star	n	(-)							-1	1	-1		miR-155-star	-1	1	1		0	0	0	0	0	0	0	0	0	0	0	0	0	0	0	0	0	0	0	0	0	0	0	0	0	0	0	0	0	0	0	0
miR-502-5p	n	(-)							-1	1	-1		miR-502-5p	-1	1	1		0	0	0	0	0	0	0	0	0	0	0	0	0	0	0	0	0	0	0	0	0	0	0	0	0	0	0	0	0	0	0	0
miR-1	y	(+)	Plasma	qRT-PCR	49 AMI	Potential diagnostic biomarkers for AMI	Zhang et al., 2012	Elevated plasma microRNA-1 predicts heart failure after acute myocardial infarction	4	1	4		miR-1	3	1	1		0	0	0	0	0	0	0	0	0	0	0	0	0	0	0	0	0	0	0	0	0	0	0	0	0	0	0	0	0	0	0	0
miR-21	n	(+/-)	Plasma	qRT-PCR	40 HF (20 obese HF, 20 lean HF), 17 lean healthy controls	Potential biomarkers for cardiovascular and endocrine diseases	Thome et al., 2015	Circulating microRNAs in obese and lean heart failure patients: A case-control study with computational target prediction analysis	-1	1	-1		miR-21	15	1	1		0	0	0	0	0	0	0	0	0	0	0	0	0	0	0	0	0	0	0	0	-1	0	0	0	0	0	0	0	0	0	0	0
miR-423-5p	n	(+) HF							-1	1	-1		miR-423-5p	11	1	1		0	0	0	0	0	0	0	0	0	0	0	0	0	0	0	0	0	0	0	0	0	0	0	0	0	0	0	0	0	0	0	0
miR-130b	n	(-) obese							-1	1	-1		miR-130b	-1	1	1		0	0	0	0	0	0	0	0	0	0	0	0	0	0	0	0	0	0	0	0	0	0	0	0	0	0	0	0	0	0	0	0
miR-221	n	(+) obese HF							-1	1	-1		miR-221	-9	1	1		0	0	0	0	0	0	0	0	0	0	0	0	0	0	0	0	0	0	0	0	0	0	0	0	0	0	0	0	0	0	0	0
miR-423-5p	n	(-)	Plasma	qRT-PCR	test cohort: 294 with acute dyspnea (236 AHF and 58 non-AHF), 44 with stable CHF, independent validation cohort: 711 AHF	Prognostic biomarker of AHF	Seronde et al., 2015	Circulating microRNAs and Outcome in Patients with Acute Heart Failure	-1	3	-3		miR-423-5p	11	1	1		0	0	0	0	0	0	0	0	0	0	0	0	0	0	0	0	0	0	0	0	0	0	0	0	0	0	0	0	0	0	0	0
miR-1	n	(-)	Serum	qRT-PCR	35 NYHA II/III, 26 NYHA IV	miR-1 potential biomarker for predicting HF exacerbation	Sygitowicz et al., 2015	Circulating microribonucleic acids miR-1, miR-21 and miR-208a in patients with symptomatic heart failure: Preliminary results	-1	1	-1		miR-1	3	1	1		0	0	0	0	0	0	0	0	0	0	0	0	0	0	0	0	0	0	0	0	0	0	0	0	0	0	0	0	0	0	0	0
miR-21	n	(+)							1	1	1		miR-21	15	1	1		0	0	0	0	0	0	0	0	0	0	0	0	0	0	0	0	0	0	0	0	1	0	0	0	0	0	0	0	0	0	0	0
miR-208a	n	(+/-)							-1	1	-1		miR-208a	-1	1	1		0	0	0	0	0	0	0	0	0	0	0	0	0	0	0	0	0	0	0	0	0	0	0	0	0	0	0	0	0	0	0	0
miR-181c	n	(-)	Whole blood	qRT-PCR	30 young healthy controls, 13 aged healthy controls, 18 age-matched CHF	Potential biomarker for CHF	Seeger et al., 2013	Immunosenescence-associated microRNAs in age and heart failure.	-1	1	-1		miR-181c	-1	1	1		0	0	0	0	0	0	0	0	0	0	0	0	0	0	0	0	0	0	0	0	0	0	0	0	0	0	0	0	0	0	0	0
miR-454	n	(-) DD	Plasma	qRT-PCR	compensated DD n=8, compensated DCM n=13, CHF-DCM n=13, healthy controls n=8	Potential biomarkers for diastolic dysfunction	Nair et al., 2013	Circulating miRNA as novel markers for diastolic dysfunction	-1	1	-1		miR-454	-1	1	1		0	0	0	0	0	0	0	0	0	0	0	0	0	0	0	0	0	0	0	0	0	0	0	0	0	0	0	0	0	0	0	0
miR-500	n	(-) DD							-1	1	-1		miR-500	-1	1	1		0	0	0	0	0	0	0	0	0	0	0	0	0	0	0	0	0	0	0	0	0	0	0	0	0	0	0	0	0	0	0	0
miR-1246	n	(+) DD							-1	1	-1		miR-1246	-1	1	1		0	0	0	0	0	0	0	0	0	0	0	0	0	0	0	0	0	0	0	0	0	0	0	0	0	0	0	0	0	0	0	0
miR-142-5p	n	(+) DCM							-1	1	-1		miR-142-5p	-1	1	1		0	0	0	0	0	0	0	0	0	0	0	0	0	0	0	0	0	0	0	0	0	0	0	0	0	0	0	0	0	0	0	0
																		miR-125a-5p	miR-15b	miR-20a	miR-30b	miR-146a	miR-192	miR-19a	miR-200c	miR-345	miR-374b	miR-485-3p	miR-518d-3p	miR-125a-5p	miR-215	miR-532-5p	miR-194	miR-34a	miR-210	miR-27a	miR-30a	miR-21	miR-29a	miR-19a	miR-27b	miR-24	miR-19b	let-7i	miR-508-5p	miR-589	miR-518e	miR-662	miR-200b
																		-2	2	1	-11	4	4	2	-1	-3	-1	-1	-1	-2	1	1	4	18	6	1	5	15	-2	2	-11	1	1	-2	8	-2	-1	-1	10
[truncated: 165 more columns]

## Sheet: diabetes
Identified miRs	Significant ?	Regulation	Source	Method	Number of Samples	Potential Clinical Application	Reference	Title	Study score	Study power	weighted SC		Identified miRs	disease score	help: source	help: blacklist		Calculation of study scores ( summary over all studies)
miR-138	y	(-)	Serum	qRT-PCR	25 T2DM, 25 OB, 25 T2DM + OB, 25 healthy	Potential biomarkers to distinguish obesity from T2DM and OB+T2DM	Wu et al., 2015	Profiling peripheral microRNAs in obesity and type 2 diabetes mellitus	-4	1	-4		miR-138	-4	1	1		-4	0	0	0	0	0	0	0	0	0	0	0	0	0	0	0	0	0	0	0	0	0	0	0	0	0	0	0	0	0	0	0
miR-593	y	(-)							-4	1	-4		miR-593	-4	1	1		0	-4	0	0	0	0	0	0	0	0	0	0	0	0	0	0	0	0	0	0	0	0	0	0	0	0	0	0	0	0	0	0
miR-144	y	(+)	Whole blood	qRT-PCR	6 IFG, 8 T2D, 7 healthy	Disease monitoring	Karolina DS et al., 2011	MicroRNA 144 Impairs Insulin Signaling by Inhibiting the Expression of Insulin Receptor Substrate 1 in Type 2 Diabetes Mellitus	4	1	4		miR-144	4	1	1		0	0	4	0	0	0	0	0	0	0	0	0	0	0	0	0	0	0	0	0	0	0	0	0	0	0	0	0	0	0	0	0
mIR-146a	y	(-)							-4	1	-4		mIR-146a	0	1	1		0	0	0	-4	0	0	0	0	0	0	0	0	0	0	0	0	0	0	0	0	0	0	0	0	0	0	0	0	-4	0	0	0
miR-150	y	(+)							4	1	4		miR-150	2	1	1		0	0	0	0	4	0	0	0	0	0	0	0	0	0	0	0	0	0	0	0	0	4	0	0	0	0	0	0	0	0	0	0
miR-182	y	(+)							4	1	4		miR-182	4	1	1		0	0	0	0	0	4	0	0	0	0	0	0	0	0	0	0	0	0	0	0	0	0	0	0	0	0	0	0	0	0	0	0
miR-192	y	(+)							4	1	4		miR-192	3	1	1		0	0	0	0	0	0	4	0	0	0	0	0	0	0	0	0	0	0	0	0	0	0	0	0	0	0	0	0	0	0	0	0
miR-29a	y	(+)							4	1	4		miR-29a	8	1	1		0	0	0	0	0	0	0	4	0	0	0	0	0	0	0	0	0	0	0	0	0	0	0	0	4	0	0	0	0	0	0	0
miR-30d	y	(-)							-4	1	-4		miR-30d	0	1	1		0	0	0	0	0	0	0	0	-4	0	0	0	0	0	0	0	0	0	0	0	0	0	0	0	0	-4	0	0	0	0	0	0
miR-320a	y	(+)							4	1	4		miR-320a	4	1	1		0	0	0	0	0	0	0	0	0	4	0	0	0	0	0	0	0	0	0	0	0	0	0	0	0	0	0	0	0	0	0	0
miR-24	n	(-)	Plasma	Array	80 DM, 80 healthy	Disease monitoring	Zampetaki et al., 2010	Plasma microRNA profiling reveals loss of endothelial miR-126 and other microRNAs in type 2 diabetes	-1	2	-2		miR-24	-2	1	1		0	0	0	0	0	0	0	0	0	0	-2	0	0	0	0	0	0	0	0	0	0	0	0	0	0	0	0	0	0	0	0	0
miR-21	n	(-)							-1	2	-2		miR-21	-2	1	1		0	0	0	0	0	0	0	0	0	0	0	-2	0	0	0	0	0	0	0	0	0	0	0	0	0	0	0	0	0	0	0	0
miR-20b	n	(-)							-1	2	-2		miR-20b	-2	1	1		0	0	0	0	0	0	0	0	0	0	0	0	-2	0	0	0	0	0	0	0	0	0	0	0	0	0	0	0	0	0	0	0
miR-15a	y	(-)							-4	2	-8		miR-15a	-8	1	1		0	0	0	0	0	0	0	0	0	0	0	0	0	-8	0	0	0	0	0	0	0	0	0	0	0	0	0	0	0	0	0	0
miR-126	y	(-)							-4	2	-8		miR-126	-17	1	1		0	0	0	0	0	0	0	0	0	0	0	0	0	0	-8	0	0	0	0	0	0	0	0	0	0	0	0	0	0	0	0	0
miR-191	n	(-)							-1	2	-2		miR-191	2	1	1		0	0	0	0	0	0	0	0	0	0	0	0	0	0	0	-2	0	0	0	0	0	0	0	0	0	0	0	0	0	0	-2	0
miR-197	n	(-)							-1	2	-2		miR-197	-2	1	1		0	0	0	0	0	0	0	0	0	0	0	0	0	0	0	0	-2	0	0	0	0	0	0	0	0	0	0	0	0	0	0	0
miR-223	y	(-)							-4	2	-8		miR-223	-8	1	1		0	0	0	0	0	0	0	0	0	0	0	0	0	0	0	0	0	-8	0	0	0	0	0	0	0	0	0	0	0	0	0	0
miR-320	y	(-)							-4	2	-8		miR-320	-8	1	1		0	0	0	0	0	0	0	0	0	0	0	0	0	0	0	0	0	0	-8	0	0	0	0	0	0	0	0	0	0	0	0	0
miR-28-3p	y	(+)							4	2	8		miR-28-3p	8	1	1		0	0	0	0	0	0	0	0	0	0	0	0	0	0	0	0	0	0	0	8	0	0	0	0	0	0	0	0	0	0	0	0
miR-486	n	(-)							-1	2	-2		miR-486	-2	1	1		0	0	0	0	0	0	0	0	0	0	0	0	0	0	0	0	0	0	0	0	-2	0	0	0	0	0	0	0	0	0	0	0
miR-150	n	(-)							-1	2	-2		miR-150	2	1	1		0	0	0	0	-2	0	0	0	0	0	0	0	0	0	0	0	0	0	0	0	0	-2	0	0	0	0	0	0	0	0	0	0
miR-29b	n	(-)							-1	2	-2		miR-29b	-2	1	1		0	0	0	0	0	0	0	0	0	0	0	0	0	0	0	0	0	0	0	0	0	0	-2	0	0	0	0	0	0	0	0	0
miR-9	y	(+)	Serum (stored at -80°C)	qRT-PCR	18 n-T2D, 19 pre-T2D, 19 s-NGT	Disease monitoring	Kong et al., 2011	Significance of serum microRNAs in pre-diabetes and newly diagnosed type 2 diabetes: a clinical study	4	1	4		miR-9	8	1	1		0	0	0	0	0	0	0	0	0	0	0	0	0	0	0	0	0	0	0	0	0	0	0	4	0	0	0	0	0	0	0	0
miR-29a	y	(+)							4	1	4		miR-29a	8	1	1		0	0	0	0	0	0	0	4	0	0	0	0	0	0	0	0	0	0	0	0	0	0	0	0	4	0	0	0	0	0	0	0
miR-30d	y	(+)							4	1	4		miR-30d	0	1	1		0	0	0	0	0	0	0	0	4	0	0	0	0	0	0	0	0	0	0	0	0	0	0	0	0	4	0	0	0	0	0	0
miR-34a		(+)							4	1	4		miR-34a	4	1	1		0	0	0	0	0	0	0	0	0	0	0	0	0	0	0	0	0	0	0	0	0	0	0	0	0	0	4	0	0	0	0	0
miR-124a	y	(+)							4	1	4		miR-124a	4	1	1		0	0	0	0	0	0	0	0	0	0	0	0	0	0	0	0	0	0	0	0	0	0	0	0	0	0	0	4	0	0	0	0
miR-146a	y	(+)							4	1	4		miR-146a	0	1	1		0	0	0	4	0	0	0	0	0	0	0	0	0	0	0	0	0	0	0	0	0	0	0	0	0	0	0	0	4	0	0	0
miR-375	y	(+)							4	1	4		miR-375	4	1	1		0	0	0	0	0	0	0	0	0	0	0	0	0	0	0	0	0	0	0	0	0	0	0	0	0	0	0	0	0	4	0	0
miR-191	y	(+)	Serum	qRT-PCR	17 healthy, 10 IFG, 9 IGT, 10 T2D	New biomarkers for prediabetes	Párrizas et al., 2014	Circulating miR-192 and miR-193b are markers of prediabetes and are modulated by an exercise intervention	4	1	4		miR-191	2	1	1		0	0	0	0	0	0	0	0	0	0	0	0	0	0	0	4	0	0	0	0	0	0	0	0	0	0	0	0	0	0	4	0
miR-193b	y	(+)							4	1	4		miR-193b	4	1	1		0	0	0	0	0	0	0	0	0	0	0	0	0	0	0	0	0	0	0	0	0	0	0	0	0	0	0	0	0	0	0	4
miR-9	y	(+)	Serum (stored at -80°C)	qRT-PCR	50 T2D, 50 CAD, 50 T2D + CAD, 50 healthy	Potential biomarkers for T2D with CAD	Motawae et al., 2015	MicroRNAs 9 and 370 Association with Biochemical Markers in T2D and CAD Complication of T2D	4	1	4		miR-9	8	1	1		0	0	0	0	0	0	0	0	0	0	0	0	0	0	0	0	0	0	0	0	0	0	0	4	0	0	0	0	0	0	0	0
miR-370	y	(+)							4	1	4		miR-370	4	1	1		0	0	0	0	0	0	0	0	0	0	0	0	0	0	0	0	0	0	0	0	0	0	0	0	0	0	0	0	0	0	0	0
miR-126	y	(-)	Serum	qRT-PCR	82 IGT, 75 IFG, 160 n-T2D, 138 healthy	Potential biomarker for pre-diabetes and DM	Liu et al., 2014	The Role of Circulating MicroRNA-126 (miR-126): A Novel Biomarker for Screening Prediabetes and Newly Diagnosed Type 2 Diabetes Mellitus	-4	2	-8		miR-126	-17	1	1		0	0	0	0	0	0	0	0	0	0	0	0	0	0	-8	0	0	0	0	0	0	0	0	0	0	0	0	0	0	0	0	0
miR-199a	y	(+)	Plasma	qRT-PCR	T2DM patients, T2DM susceptible individuals, and healthy controls	Potential biomarker for risk estimation and classification in T2DM patients	Yan et al., 2014	MiR-199a is overexpressed in plasma of type 2 diabetes patients which contributes to type 2 diabetes by targeting GLUT4	4	1	4		miR-199a	4	1	1		0	0	0	0	0	0	0	0	0	0	0	0	0	0	0	0	0	0	0	0	0	0	0	0	0	0	0	0	0	0	0	0
miR-140-5p	n	(+)	Plasma	qRT-PCR	45 NGT, 48 T2D subjects (65 nonobese and 28 obese men), 35 T2D patients	Potential biomarkers of T2D	Ortega et al., 2014	Profiling of circulating microRNAs reveals common microRNAs linked to type 2 diabetes that change with insulin sensitization	1	1	1		miR-140-5p	1	1	1		0	0	0	0	0	0	0	0	0	0	0	0	0	0	0	0	0	0	0	0	0	0	0	0	0	0	0	0	0	0	0	0
miR-142-3p	n	(+)							1	1	1		miR-142-3p	1	1	1		0	0	0	0	0	0	0	0	0	0	0	0	0	0	0	0	0	0	0	0	0	0	0	0	0	0	0	0	0	0	0	0
miR-222	n	(+)							1	1	1		miR-222	1	1	1		0	0	0	0	0	0	0	0	0	0	0	0	0	0	0	0	0	0	0	0	0	0	0	0	0	0	0	0	0	0	0	0
miR-423-5p	n	(-)							-1	1	-1		miR-423-5p	-1	1	1		0	0	0	0	0	0	0	0	0	0	0	0	0	0	0	0	0	0	0	0	0	0	0	0	0	0	0	0	0	0	0	0
miR-125b	n	(-)							-1	1	-1		miR-125b	-1	1	1		0	0	0	0	0	0	0	0	0	0	0	0	0	0	0	0	0	0	0	0	0	0	0	0	0	0	0	0	0	0	0	0
miR-192	n	(-)							-1	1	-1		miR-192	3	1	1		0	0	0	0	0	0	-1	0	0	0	0	0	0	0	0	0	0	0	0	0	0	0	0	0	0	0	0	0	0	0	0	0
miR-195	n	(-)							-1	1	-1		miR-195	-1	1	1		0	0	0	0	0	0	0	0	0	0	0	0	0	0	0	0	0	0	0	0	0	0	0	0	0	0	0	0	0	0	0	0
miR-130b	n	(-)							-1	1	-1		miR-130b	-1	1	1		0	0	0	0	0	0	0	0	0	0	0	0	0	0	0	0	0	0	0	0	0	0	0	0	0	0	0	0	0	0	0	0
miR-532-5p	n	(-)							-1	1	-1		miR-532-5p	-1	1	1		0	0	0	0	0	0	0	0	0	0	0	0	0	0	0	0	0	0	0	0	0	0	0	0	0	0	0	0	0	0	0	0
miR-126	n	(-)							-1	1	-1		miR-126	-17	1	1		0	0	0	0	0	0	0	0	0	0	0	0	0	0	-1	0	0	0	0	0	0	0	0	0	0	0	0	0	0	0	0	0
																		miR-138	miR-593	miR-144	mIR-146a	miR-150	miR-182	miR-192	miR-29a	miR-30d	miR-320a	miR-24	miR-21	miR-20b	miR-15a	miR-126	miR-191	miR-197	miR-223	miR-320	miR-28-3p	miR-486	miR-150	miR-29b	miR-9	miR-29a	miR-30d	miR-34a	miR-124a	miR-146a	miR-375	miR-191	miR-193b
																		-4	-4	4	0	2	4	3	8	0	4	-2	-2	-2	-8	-17	2	-2	-8	-8	8	-2	2	-2	8	8	0	4	4	0	4	2	4
[truncated: 14 more columns]

## Sheet: obesity
Identified miRs	Significant ?	Regulation	Source	Method	Number of Samples	Potential Clinical Application	Reference	Title	Study score	Study power	weighted SC		Identified miRs	disease score	help: source	help: blacklist		Calculation of study scores ( summary over all studies)
miR-142-3p	n	(+)	Plasma	qRT-PCR	49 non-obese, 19 obese, 12 morbidly obese	Potential biomarkers for risk estimation and classification of morbidly obese patients	Ortega et al., 2013	Targeting the circulating microRNA signature of obesity	1	1	1		miR-142-3p	1	1	1		1	0	0	0	0	0	0	0	0	0	0	0	0	0	0	0	0	0	0	0	0	0	0	0	0	0	0	0
miR-140-5p	n	(+)							1	1	1		miR-140-5p	1	1	1		0	1	0	0	0	0	0	0	0	0	0	0	0	0	0	0	0	0	0	0	0	0	0	0	0	0	0	0
miR-221	n	(-)							-1	1	-1		miR-221	-1	1	1		0	0	-1	0	0	0	0	0	0	0	0	0	0	0	0	0	0	0	0	0	0	0	0	0	0	0	0	0
miR-15a	y	(-)							-4	1	-4		miR-15a	-4	1	1		0	0	0	-4	0	0	0	0	0	0	0	0	0	0	0	0	0	0	0	0	0	0	0	0	0	0	0	0
miR-520c-3p	y	(-)							-4	1	-4		miR-520c-3p	-4	1	1		0	0	0	0	-4	0	0	0	0	0	0	0	0	0	0	0	0	0	0	0	0	0	0	0	0	0	0	0
miR-130b	n	(-)							-1	1	-1		miR-130b	3	1	1		0	0	0	0	0	-1	0	0	0	-1	0	0	0	0	0	0	0	0	0	0	0	0	0	0	0	0	0	0
miR-532-5p	n	(-)							-1	1	-1		miR-532-5p	-1	1	1		0	0	0	0	0	0	-1	0	0	0	0	0	0	0	0	0	0	0	0	0	0	0	0	0	0	0	0	0
miR-125b	n	(-)							-1	1	-1		miR-125b	-1	1	1		0	0	0	0	0	0	0	-1	0	0	0	0	0	0	0	0	0	0	0	0	0	0	0	0	0	0	0	0
miR-423-5p	y	(-)							-4	1	-4		miR-423-5p	-4	1	1		0	0	0	0	0	0	0	0	-4	0	0	0	0	0	0	0	0	0	0	0	0	0	0	0	0	0	0	0
miR-130b	y	(+)	Serum	qRT-PCR	23 overweight/obese, 21 healthy	Potential biomarker for overweight	Wang et al., 2013	Circulating miR-130b mediates metabolic crosstalk between fat and muscle in overweight/obesity	4	1	4		miR-130b	3	1	1		0	0	0	0	0	4	0	0	0	4	0	0	0	0	0	0	0	0	0	0	0	0	0	0	0	0	0	0
miR-138	y	(-)	Serum (stored at -80ºC)	qRT-PCR	13 T2D, 20 obese, 16 obese with T2D, 20 healthy	Potential biomarkers for obesity prediction	Pescador et al., 2013	Serum circulating microRNA profiling for identification of potential type 2 diabetes and obesity biomarkers	-4	1	-4		miR-138	-8	1	1		0	0	0	0	0	0	0	0	0	0	-4	0	0	0	0	0	0	0	0	0	0	0	0	0	0	0	0	-4
miR15b	y	(+)							4	1	4		miR15b	4	1	1		0	0	0	0	0	0	0	0	0	0	0	4	0	0	0	0	0	0	0	0	0	0	0	0	0	0	0	0
miR-376a	y	(-)							-4	1	-4		miR-376a	-4	1	1		0	0	0	0	0	0	0	0	0	0	0	0	-4	0	0	0	0	0	0	0	0	0	0	0	0	0	0	0
miR-122	n	(+)	Whole blood	qRT-PCR	30 obese, 20 non-obese	Potential biomarkers for obesity	Heneghan et al., 2011	Differential miRNA expression in omental adipose tissue and in the circulation of obese patients identifies novel metabolic biomarkers	1	1	1		miR-122	9	1	1		0	0	0	0	0	0	0	0	0	0	0	0	0	1	0	0	0	0	0	0	0	1	0	0	0	0	0	0
miR-17-5p	y	(-)							-4	1	-4		miR-17-5p	-4	1	1		0	0	0	0	0	0	0	0	0	0	0	0	0	0	-4	0	0	0	0	0	0	0	0	0	0	0	0	0
miR-132	y	(-)							-4	1	-4		miR-132	-4	1	1		0	0	0	0	0	0	0	0	0	0	0	0	0	0	0	-4	0	0	0	0	0	0	0	0	0	0	0	0
miR-143	n	(+)							1	1	1		miR-143	-3	1	1		0	0	0	0	0	0	0	0	0	0	0	0	0	0	0	0	1	0	0	0	0	0	1	0	0	0	0	0
miR-145	n	(-)							-1	1	-1		miR-145	-1	1	1		0	0	0	0	0	0	0	0	0	0	0	0	0	0	0	0	0	-1	0	0	0	0	0	0	0	0	0	0
miR-34a	n	(-)							-1	1	-1		miR-34a	-1	1	1		0	0	0	0	0	0	0	0	0	0	0	0	0	0	0	0	0	0	-1	0	0	0	0	0	0	0	0	0
miR-99a	n	(-)							-1	1	-1		miR-99a	-1	1	1		0	0	0	0	0	0	0	0	0	0	0	0	0	0	0	0	0	0	0	-1	0	0	0	0	0	0	0	0
miR-195	n	(-)							-1	1	-1		miR-195	-1	1	1		0	0	0	0	0	0	0	0	0	0	0	0	0	0	0	0	0	0	0	0	-1	0	0	0	0	0	0	0
miR-122	y	(+)	Serum (stored at -80ºC)	qRT-PCR	56 obese, 56 healthy	Potential biomarker of obesity and insulin resistance	Wang et al., 2014	Elevated Circulating MicroRNA-122 Is Associated with Obesity and Insulin Resistance in Young Adults	4	2	8		miR-122	9	1	1		0	0	0	0	0	0	0	0	0	0	0	0	0	8	0	0	0	0	0	0	0	8	0	0	0	0	0	0
miR-143	y	(-)	Whole blood	qRT-PCR	23 morbidly obese, 30 obese, 30 normal or overweight	Potential biomarkers for the metabolic changes in obesity	Kilic et al., 2015	MicroRNA -143 and -223 in obesity	-4	1	-4		miR-143	-3	1	1		0	0	0	0	0	0	0	0	0	0	0	0	0	0	0	0	-4	0	0	0	0	0	-4	0	0	0	0	0
miR-223	y	(-)							-4	1	-4		miR-223	-8	1	1		0	0	0	0	0	0	0	0	0	0	0	0	0	0	0	0	0	0	0	0	0	0	0	-4	-4	0	0	0
miR-223	y	(-)	Serum	qRT-PCR	41 normal-weight, 40 overweight, 40 obese	Potential biomarker of obesity and therapeutic response	Wen et al., 2015	Circulating microRNA-223 as a potential biomarker for obesity	-4	1	-4		miR-223	-8	1	1		0	0	0	0	0	0	0	0	0	0	0	0	0	0	0	0	0	0	0	0	0	0	0	-4	-4	0	0	0
miR-152	y	(+)	Serum	qRT-PCR	25 T2DM, 25 OB, 25 T2DM + OB, 25 healthy	Potential biomarkers to distinguish obesity from T2DM and OB+T2DM	Wu et al., 2015	Profiling peripheral microRNAs in obesity and type 2 diabetes mellitus	4	1	4		miR-152	4	1	1		0	0	0	0	0	0	0	0	0	0	0	0	0	0	0	0	0	0	0	0	0	0	0	0	0	4	0	0
miR-17	y	(+)							4	1	4		miR-17	4	1	1		0	0	0	0	0	0	0	0	0	0	0	0	0	0	0	0	0	0	0	0	0	0	0	0	0	0	4	0
miR-138	y	(-)							-4	1	-4		miR-138	-8	1	1		0	0	0	0	0	0	0	0	0	0	-4	0	0	0	0	0	0	0	0	0	0	0	0	0	0	0	0	-4
																		miR-142-3p	miR-140-5p	miR-221	miR-15a	miR-520c-3p	miR-130b	miR-532-5p	miR-125b	miR-423-5p	miR-130b	miR-138	miR15b	miR-376a	miR-122	miR-17-5p	miR-132	miR-143	miR-145	miR-34a	miR-99a	miR-195	miR-122	miR-143	miR-223	miR-223	miR-152	miR-17	miR-138
																		1	1	-1	-4	-4	3	-1	-1	-4	3	-8	4	-4	9	-4	-4	-3	-1	-1	-1	-1	9	-3	-8	-8	4	4	-8

## Sheet: htens
Identified miRs	Significant ?	Regulation	Source	Method	Number of Samples	Potential Clinical Application	Reference	Title	Study score	Study power	weighted SC		Identified miRs	disease score	help: source	help: blacklist		Calculation of study scores ( summary over all studies)
miR-605	n	(+)	Plasma	Array	13 hypertensive, 5 healthy	Disease monitoring	Li et al., 2011	Signature microRNA expression profile of essential hypertension and its novel link to human cytomegalovirus infection	1	1	1		miR-605	1	1	1		1	0	0	0	0	0	0	0	0	0	0	0	0	0	0	0	0	0	0	0	0	0	0	0	0	0	0
miR-1252	n	(+)							1	1	1		miR-1252	1	1	1		0	1	0	0	0	0	0	0	0	0	0	0	0	0	0	0	0	0	0	0	0	0	0	0	0	0	0
miR-600	n	(+)							1	1	1		miR-600	1	1	1		0	0	1	0	0	0	0	0	0	0	0	0	0	0	0	0	0	0	0	0	0	0	0	0	0	0	0
miR-516b	n	(+)							1	1	1		miR-516b	1	1	1		0	0	0	1	0	0	0	0	0	0	0	0	0	0	0	0	0	0	0	0	0	0	0	0	0	0	0
miR-623	n	(+)							1	1	1		miR-623	1	1	1		0	0	0	0	1	0	0	0	0	0	0	0	0	0	0	0	0	0	0	0	0	0	0	0	0	0	0
miR-602	n	(+)							1	1	1		miR-602	1	1	1		0	0	0	0	0	1	0	0	0	0	0	0	0	0	0	0	0	0	0	0	0	0	0	0	0	0	0
miR-625	n	(-)							-1	1	-1		miR-625	-1	1	1		0	0	0	0	0	0	-1	0	0	0	0	0	0	0	0	0	0	0	0	0	0	0	0	0	0	0	0
miR-486--5p	n	(-)							-1	1	-1		miR-486--5p	-1	1	1		0	0	0	0	0	0	0	-1	0	0	0	0	0	0	0	0	0	0	0	0	0	0	0	0	0	0	0
miR-664	n	(-)							-1	1	-1		miR-664	-1	1	1		0	0	0	0	0	0	0	0	-1	0	0	0	0	0	0	0	0	0	0	0	0	0	0	0	0	0	0
miR-615-5p	n	(-)							-1	1	-1		miR-615-5p	-1	1	1		0	0	0	0	0	0	0	0	0	-1	0	0	0	0	0	0	0	0	0	0	0	0	0	0	0	0	0
miR-18b	n	(-)							-1	1	-1		miR-18b	-1	1	1		0	0	0	0	0	0	0	0	0	0	-1	0	0	0	0	0	0	0	0	0	0	0	0	0	0	0	0
miR-1249	n	(-)							-1	1	-1		miR-1249	-1	1	1		0	0	0	0	0	0	0	0	0	0	0	-1	0	0	0	0	0	0	0	0	0	0	0	0	0	0	0
miR-30d	n	(-)							-1	1	-1		miR-30d	-1	1	1		0	0	0	0	0	0	0	0	0	0	0	0	-1	0	0	0	0	0	0	0	0	0	0	0	0	0	0
miR-324-3p	n	(-)							-1	1	-1		miR-324-3p	-1	1	1		0	0	0	0	0	0	0	0	0	0	0	0	0	-1	0	0	0	0	0	0	0	0	0	0	0	0	0
miR-296-5p	y	(-)							-4	1	-4		miR-296-5p	-4	1	1		0	0	0	0	0	0	0	0	0	0	0	0	0	0	-4	0	0	0	0	0	0	0	0	0	0	0	0
miR-518b	n	(-)							-1	1	-1		miR-518b	-1	1	1		0	0	0	0	0	0	0	0	0	0	0	0	0	0	0	-1	0	0	0	0	0	0	0	0	0	0	0
miR-1236	n	(-)							-1	1	-1		miR-1236	-1	1	1		0	0	0	0	0	0	0	0	0	0	0	0	0	0	0	0	-1	0	0	0	0	0	0	0	0	0	0
miR-133b	n	(-)							-1	1	-1		miR-133b	-1	1	1		0	0	0	0	0	0	0	0	0	0	0	0	0	0	0	0	0	-1	0	0	0	0	0	0	0	0	0
miR-634	n	(-)							-1	1	-1		miR-634	-1	1	1		0	0	0	0	0	0	0	0	0	0	0	0	0	0	0	0	0	0	-1	0	0	0	0	0	0	0	0
miR-1227	n	(-)							-1	1	-1		miR-1227	-1	1	1		0	0	0	0	0	0	0	0	0	0	0	0	0	0	0	0	0	0	0	-1	0	0	0	0	0	0	0
miR-21	y	(+)	Plasma (stored at -80ºC)	qRT-PCR	30 hypertensive, 30 WCH, 30 normotensive	Potential biomarkers to distinguish WCH from HT individuals	Cengiz et al., 2015	Differential expression of hypertension-associated microRNAs in the plasma of patients with white coat hypertension	4	1	4		miR-21	4	1	1		0	0	0	0	0	0	0	0	0	0	0	0	0	0	0	0	0	0	0	0	4	0	0	0	0	0	0
miR-122	y	(+)							4	1	4		miR-122	4	1	1		0	0	0	0	0	0	0	0	0	0	0	0	0	0	0	0	0	0	0	0	0	4	0	0	0	0	0
miR-637	y	(+)							4	1	4		miR-637	4	1	1		0	0	0	0	0	0	0	0	0	0	0	0	0	0	0	0	0	0	0	0	0	0	4	0	0	0	0
let-7e	y	(+)							4	1	4		let-7e	4	1	1		0	0	0	0	0	0	0	0	0	0	0	0	0	0	0	0	0	0	0	0	0	0	0	4	0	0	0
miR-296-5p	y	(-)							-4	1	-4		miR-296-5p	-4	1	1		0	0	0	0	0	0	0	0	0	0	0	0	0	0	0	0	0	0	0	0	0	0	0	0	-4	0	0
miR-9	y	(-)	Whole blood	qRT-PCR	60 with untreated essential hypertension, 29 healthy	Potential biomarkers for essential hypertension	Kontaraki et al., 2014	MicroRNA-9 and microRNA-126 expression levels in patients with essential hypertension: potential markers of target-organ damage	-4	2	-8		miR-9	-8	1	1		0	0	0	0	0	0	0	0	0	0	0	0	0	0	0	0	0	0	0	0	0	0	0	0	0	-8	0
miR-126	y	(-)							-4	2	-8		miR-126	-8	1	1		0	0	0	0	0	0	0	0	0	0	0	0	0	0	0	0	0	0	0	0	0	0	0	0	0	0	-8
	y																	miR-605	miR-1252	miR-600	miR-516b	miR-623	miR-602	miR-625	miR-486--5p	miR-664	miR-615-5p	miR-18b	miR-1249	miR-30d	miR-324-3p	miR-296-5p	miR-518b	miR-1236	miR-133b	miR-634	miR-1227	miR-21	miR-122	miR-637	let-7e	miR-296-5p	miR-9	miR-126
																		1	1	1	1	1	1	-1	-1	-1	-1	-1	-1	-1	-1	-4	-1	-1	-1	-1	-1	4	4	4	4	-4	-8	-8

## Sheet: hlip
Identified miRs	Significant ?	Regulation	Source	Method	Number of Samples	Potential Clinical Application	Reference	Title	Study score	Study power	weighted SC		Identified miRs	disease score	help: source	help: blacklist		Calculation of study scores ( summary over all studies)
miR-122	y	(+)	Plasma (stored at -80ºC)		255 hyperlipidemia, 100 healthy	Diagnostic or disease monitoring	Gao et al., 2012	Plasma levels of lipometabolism-related miR-122 and miR-370 are increased in patients with hyperlipidemia and associated with coronary artery disease	4	3	12		miR-122	12	1	1		12	0	0	0
miR-370	y	(+)	Plasma (stored at -80ºC)						4	3	12		miR-370	12	1	1		0	12	0	0
miR-33a	n	ns	Plasma (stored at -80ºC)						0	3	0		miR-33a	0	1	1		0	0	0	0
miR-33b	n	ns	Plasma (stored at -80ºC)						0	3	0		miR-33b	0	1	1		0	0	0	0
																		miR-122	miR-370	miR-33a	miR-33b
																		12	12	0	0

[truncated: 13 more sheets: met, CAD_gene, ACS_gene, HF_gene, diabetes_gene, obesity_gene, htens_gene, hlip_gene, met_gene, MIr final analysis, genes final analysis, compare_revision, hsa_MTI_strong]
